# Supplementary material for: 6,6′-Dimeth­oxy-2,2′-[2,2-dimethyl­propane-1,3-diylbis(nitrilo­methyl­idyne)]diphenol
Source: Acta Crystallogr Sect E Struct Rep Online. 2008 Dec 3;65(Pt 1):o20–1. doi: 10.1107/S1600536808038002 (PMC2967940; doi:10.1107/S1600536808038002)
Supplement: Supplementary file 1 [file e-65-00o20-sup1.cif]

##############################################################################
###                                                                        ###
###        Electronic paper (Acta Crystallographica Section E)             ###
###                                                                        ###
##############################################################################
#                                                                            #
# This CIF contains the data in a paper accepted for publication in Acta     #
# Crystallographica Section E. It conforms to the requirements of Notes      #
# for Authors for Section E, and has been peer reviewed under the auspices   #
# of the IUCr Commission on Journals.                                        #
#                                                                            #
# Full details of the Crystallographic Information File format               #
# are given in the paper "The Crystallographic Information File (CIF):       #
# a New Standard Archive File for Crystallography" by S. R. Hall, F. H.      #
# Allen and I. D. Brown [Acta Cryst. (1991), A47, 655-685].                  #
#                                                                            #
# The current version of the core CIF dictionary is obtainable from          #
# ftp://ftp.iucr.org/pub/cif_core.dic. The current version number is 2.4.    #
#                                                                            #
# Software is freely available for graphical display of the structure(s) in  #
# this CIF.  For information consult the CIF home page http://www.iucr.org/  #
# cif/home.html                                                              #
#                                                                            #
# This file may be used for bona fide research purposes within the           #
# scientific community so long as proper attribution is given to the journal # 
# article from which it was obtained.                                        #
#                                                                            #
##############################################################################
                                             
data_global
_audit_creation_method     'form.cif (version 2.0)'
_journal_data_validation_number     ?
_journal_date_recd_electronic     2008-11-04
_journal_date_accepted     2008-11-15
_journal_name_full     'Acta Crystallographica, Section E'
_journal_year     2009
_journal_volume     65
_journal_issue      1
_journal_page_first     o20
_journal_page_last     o21
_journal_paper_category     QO
_journal_coeditor_code     ZL2157
_publ_contact_author_name     'Professor Fun, Hoong-Kun'
_publ_contact_author_address
;
X-ray Crystallography Unit
School of Physics
Universiti Sains Malaysia
11800 USM, Penang
Malaysia
;
_publ_contact_author_email     'hkfun@usm.my'
_publ_contact_author_fax     '6 04 6579150'
_publ_contact_author_phone     '6 04 6533652'
_publ_section_title
;\
6,6'-Dimethoxy-2,2'-[2,2-dimethylpropane-1,3-diylbis(nitrilomethylidyne)]\
diphenol
;
loop_
    _publ_author_name
    _publ_author_footnote
    _publ_author_address
    'Chin Sing Yeap' ?
;
X-ray Crystallography Unit
School of Physics
Universiti Sains Malaysia
11800 USM, Penang
Malaysia
;
    'Hadi Kargar'
;
Additional correspondence author, e-mail: hkargar@pnu.ac.ir.
;
;
Department of Chemistry
School of Science
Payame Noor University (PNU)
Ardakan
Yazd
Iran
;
    'Reza Kia' ?
;
X-ray Crystallography Unit
School of Physics
Universiti Sains Malaysia
11800 USM, Penang
Malaysia
;
    'Hoong-Kun Fun' ?
;
X-ray Crystallography Unit
School of Physics
Universiti Sains Malaysia
11800 USM, Penang
Malaysia
;
data_I
_audit_creation_method     SHELXL97
_chemical_name_systematic
;
6,6'-Dimethoxy-2,2'-[2,2-dimethylpropane-1,3-
diylbis(nitrilomethylidyne)]diphenol
;
_chemical_name_common
;
<i>N,N</i>-Bis(3-methoxy-2-hydroxybenzylidene)-2,2-dimethyl
propane-1,3-diamine
;
_chemical_formula_moiety     'C21 H26 N2 O4'
_chemical_formula_sum     'C21 H26 N2 O4'
_chemical_formula_iupac     'C21 H26 N2 O4'
_chemical_formula_weight     370.44
_chemical_melting_point     ?
_symmetry_cell_setting     monoclinic
_symmetry_space_group_name_H-M     'C c'
_symmetry_space_group_name_Hall     'C -2yc'
loop_
    _symmetry_equiv_pos_as_xyz
    'x, y, z'
    'x, -y, z+1/2'
    'x+1/2, y+1/2, z'
    'x+1/2, -y+1/2, z+1/2'
_cell_length_a     6.8859(3)
_cell_length_b     30.8090(14)
_cell_length_c     18.8611(9)
_cell_angle_alpha     90.00
_cell_angle_beta     96.102(3)
_cell_angle_gamma     90.00
_cell_volume     3978.7(3)
_cell_formula_units_Z     8
_cell_measurement_reflns_used     9913
_cell_measurement_theta_min     2.54
_cell_measurement_theta_max     31.84
_cell_measurement_temperature     100.00(10)
_exptl_crystal_description     block
_exptl_crystal_colour     yellow
_exptl_crystal_size_max     0.45
_exptl_crystal_size_mid     0.38
_exptl_crystal_size_min     0.26
_exptl_crystal_density_diffrn     1.237
_exptl_crystal_density_meas     ?
_exptl_crystal_density_method     'not measured'
_exptl_crystal_F_000     1584
_exptl_absorpt_coefficient_mu     0.086
_exptl_absorpt_correction_type     multi-scan
_exptl_absorpt_process_details     '(SADABS; Bruker, 2005)'
_exptl_absorpt_correction_T_min     0.9624
_exptl_absorpt_correction_T_max     0.9779
_exptl_special_details
;
The low-temperature data was collected with the Oxford Cyrosystem Cobra
low-temperature attachment.
;
_diffrn_ambient_temperature     100.00(10)
_diffrn_radiation_type     MoK\a
_diffrn_radiation_wavelength     0.71073
_diffrn_radiation_source     'fine-focus sealed tube'
_diffrn_radiation_monochromator     graphite
_diffrn_measurement_device_type     'Bruker SMART APEXII CCD area-detector'
_diffrn_measurement_method     '\f and \w'
_diffrn_detector_area_resol_mean     ?
_diffrn_reflns_number     55368
_diffrn_reflns_av_R_equivalents     0.0496
_diffrn_reflns_av_sigmaI/netI     0.0322
_diffrn_reflns_theta_min     1.32
_diffrn_reflns_theta_max     32.31
_diffrn_reflns_theta_full     32.31
_diffrn_measured_fraction_theta_max     0.992
_diffrn_measured_fraction_theta_full     0.992
_diffrn_reflns_limit_h_min     -10
_diffrn_reflns_limit_h_max     10
_diffrn_reflns_limit_k_min     -46
_diffrn_reflns_limit_k_max     46
_diffrn_reflns_limit_l_min     -28
_diffrn_reflns_limit_l_max     28
_diffrn_standards_number     0
_diffrn_standards_interval_count     ?
_diffrn_standards_interval_time     ?
_diffrn_standards_decay_%     ?
_refine_special_details
;
 Refinement of F^2^ against ALL reflections.  The weighted R-factor wR and
 goodness of fit S are based on F^2^, conventional R-factors R are based
 on F, with F set to zero for negative F^2^. The threshold expression of
 F^2^ > 2sigma(F^2^) is used only for calculating R-factors(gt) etc. and is
 not relevant to the choice of reflections for refinement.  R-factors based
 on F^2^ are statistically about twice as large as those based on F, and R-
 factors based on ALL data will be even larger.
;
_reflns_number_total     7045
_reflns_number_gt     6422
_reflns_threshold_expression     I>2\s(I)
_refine_ls_structure_factor_coef     Fsqd
_refine_ls_matrix_type     full
_refine_ls_R_factor_all     0.0767
_refine_ls_R_factor_gt     0.0704
_refine_ls_wR_factor_gt     0.1972
_refine_ls_wR_factor_ref     0.2018
_refine_ls_goodness_of_fit_ref     1.069
_refine_ls_restrained_S_all     1.068
_refine_ls_number_reflns     7045
_refine_ls_number_parameters     495
_refine_ls_number_restraints     2
_refine_ls_hydrogen_treatment     constr
_refine_ls_weighting_scheme     calc
_refine_ls_weighting_details
       'calc w = 1/[\s^2^(Fo^2^)+(0.1051P)^2^+8.0789P] where P=(Fo^2^+2Fc^2^)/3'
_atom_sites_solution_hydrogens     geom
_atom_sites_solution_primary     direct
_atom_sites_solution_secondary     difmap
_refine_ls_shift/su_max     0.002
_refine_ls_shift/su_mean     0.000
_refine_diff_density_max     0.445
_refine_diff_density_min     -0.367
_refine_ls_extinction_method     none
_refine_ls_extinction_coef     ?
_refine_ls_abs_structure_details     ?
loop_
    _atom_type_symbol
    _atom_type_description
    _atom_type_scat_dispersion_real
    _atom_type_scat_dispersion_imag
    _atom_type_scat_source
    'C' 'C' 0.0033 0.0000
                         'International Tables Vol C Tables 4.2.6.8 and 6.1.1.4'
    'H' 'H' 0.0000 0.0000
                         'International Tables Vol C Tables 4.2.6.8 and 6.1.1.4'
    'N' 'N' 0.0061 0.0000
                         'International Tables Vol C Tables 4.2.6.8 and 6.1.1.4'
    'O' 'O' 0.0106 0.0000
                         'International Tables Vol C Tables 4.2.6.8 and 6.1.1.4'
_computing_data_collection     'APEX2 (Bruker, 2005)'
_computing_cell_refinement     'APEX2 (Bruker, 2005)'
_computing_data_reduction     'SAINT (Bruker, 2005)'
_computing_structure_solution     'SHELXTL (Sheldrick, 2008)'
_computing_structure_refinement     'SHELXTL (Sheldrick, 2008)'
_computing_molecular_graphics     'SHELXTL (Sheldrick, 2008)'
_computing_publication_material
;
SHELXTL (Sheldrick, 2008) and PLATON (Spek, 2003)
;
loop_
    _atom_site_type_symbol
    _atom_site_label
    _atom_site_fract_x
    _atom_site_fract_y
    _atom_site_fract_z
    _atom_site_U_iso_or_equiv
    _atom_site_adp_type
    _atom_site_calc_flag
    _atom_site_refinement_flags
    _atom_site_occupancy
    _atom_site_disorder_assembly
    _atom_site_disorder_group
    O O1A 0.6602(3) 0.61681(8) 0.79393(15) 0.0220(5) Uani d . 1 . .
    H H1A 0.6514 0.6433 0.7837 0.033 Uiso calc R 1 . .
    O O2A 0.1871(4) 0.81687(9) 0.62720(15) 0.0262(5) Uani d . 1 . .
    H H2A 0.2552 0.8126 0.6662 0.039 Uiso calc R 1 . .
    O O3A 0.7407(4) 0.53607(8) 0.82872(15) 0.0231(5) Uani d . 1 . .
    O O4A -0.0011(4) 0.84221(9) 0.50566(15) 0.0256(5) Uani d . 1 . .
    N N1A 0.7730(4) 0.69245(9) 0.75795(16) 0.0200(5) Uani d . 1 . .
    N N2A 0.5033(4) 0.82012(9) 0.71799(16) 0.0209(5) Uani d . 1 . .
    C C1A 0.8478(4) 0.60400(10) 0.79486(17) 0.0162(5) Uani d . 1 . .
    C C2A 0.8952(5) 0.56063(10) 0.81212(17) 0.0187(6) Uani d . 1 . .
    C C3A 1.0852(5) 0.54614(11) 0.81211(19) 0.0223(6) Uani d . 1 . .
    H H3AA 1.1163 0.5169 0.8243 0.027 Uiso calc R 1 . .
    C C4A 1.2326(5) 0.57441(12) 0.7942(2) 0.0228(6) Uani d . 1 . .
    H H4AA 1.3623 0.5641 0.7933 0.027 Uiso calc R 1 . .
    C C5A 1.1880(5) 0.61752(11) 0.7780(2) 0.0205(6) Uani d . 1 . .
    H H5AA 1.2879 0.6368 0.7666 0.025 Uiso calc R 1 . .
    C C6A 0.9952(5) 0.63275(10) 0.77833(17) 0.0175(5) Uani d . 1 . .
    C C7A 0.9487(5) 0.67788(10) 0.76016(18) 0.0183(5) Uani d . 1 . .
    H H7AA 1.0504 0.6969 0.7497 0.022 Uiso calc R 1 . .
    C C8A 0.7357(5) 0.73797(10) 0.74149(19) 0.0210(6) Uani d . 1 . .
    H H8AA 0.6548 0.7404 0.6950 0.025 Uiso calc R 1 . .
    H H8AB 0.8610 0.7530 0.7375 0.025 Uiso calc R 1 . .
    C C9A 0.6290(5) 0.76003(10) 0.79997(18) 0.0202(6) Uani d . 1 . .
    C C10A 0.6207(5) 0.80896(10) 0.78462(19) 0.0213(6) Uani d . 1 . .
    H H10A 0.5659 0.8239 0.8245 0.026 Uiso calc R 1 . .
    H H10B 0.7553 0.8199 0.7827 0.026 Uiso calc R 1 . .
    C C11A 0.5777(5) 0.84575(10) 0.67483(18) 0.0198(6) Uani d . 1 . .
    H H11A 0.7069 0.8561 0.6870 0.024 Uiso calc R 1 . .
    C C12A 0.4712(5) 0.85970(11) 0.60758(18) 0.0198(6) Uani d . 1 . .
    C C13A 0.5596(5) 0.88882(14) 0.5638(2) 0.0267(7) Uani d . 1 . .
    H H13A 0.6866 0.8998 0.5783 0.032 Uiso calc R 1 . .
    C C14A 0.4617(6) 0.90153(14) 0.4996(2) 0.0285(7) Uani d . 1 . .
    H H14A 0.5225 0.9210 0.4698 0.034 Uiso calc R 1 . .
    C C15A 0.2746(6) 0.88615(13) 0.4779(2) 0.0253(7) Uani d . 1 . .
    H H15A 0.2095 0.8949 0.4333 0.030 Uiso calc R 1 . .
    C C16A 0.1831(5) 0.85812(11) 0.52116(19) 0.0206(6) Uani d . 1 . .
    C C17A 0.2814(5) 0.84420(10) 0.58698(18) 0.0184(5) Uani d . 1 . .
    C C18A 0.7447(7) 0.75372(13) 0.8731(2) 0.0300(8) Uani d . 1 . .
    H H18A 0.6757 0.7678 0.9097 0.045 Uiso calc R 1 . .
    H H18B 0.8747 0.7667 0.8729 0.045 Uiso calc R 1 . .
    H H18C 0.7580 0.7226 0.8835 0.045 Uiso calc R 1 . .
    C C19A 0.4231(6) 0.74167(13) 0.7997(2) 0.0289(8) Uani d . 1 . .
    H H19A 0.3512 0.7459 0.7525 0.043 Uiso calc R 1 . .
    H H19B 0.3552 0.7567 0.8357 0.043 Uiso calc R 1 . .
    H H19C 0.4306 0.7106 0.8108 0.043 Uiso calc R 1 . .
    C C20A -0.1043(6) 0.85672(13) 0.4401(2) 0.0272(7) Uani d . 1 . .
    H H20A -0.2355 0.8440 0.4346 0.041 Uiso calc R 1 . .
    H H20B -0.0335 0.8477 0.4002 0.041 Uiso calc R 1 . .
    H H20C -0.1146 0.8884 0.4406 0.041 Uiso calc R 1 . .
    C C21A 0.7845(7) 0.49164(11) 0.8457(2) 0.0291(7) Uani d . 1 . .
    H H21A 0.6651 0.4767 0.8560 0.044 Uiso calc R 1 . .
    H H21B 0.8816 0.4902 0.8875 0.044 Uiso calc R 1 . .
    H H21C 0.8368 0.4776 0.8051 0.044 Uiso calc R 1 . .
    O O1B 0.5634(3) 0.64558(8) 0.58470(15) 0.0216(5) Uani d . 1 . .
    H H1B 0.5639 0.6210 0.6041 0.032 Uiso calc R 1 . .
    O O2B 0.2253(4) 0.44378(9) 0.76179(15) 0.0255(5) Uani d . 1 . .
    H H2B 0.2786 0.4507 0.7254 0.038 Uiso calc R 1 . .
    O O3B 0.6121(4) 0.72611(9) 0.54496(16) 0.0260(5) Uani d . 1 . .
    O O4B 0.1066(4) 0.41813(9) 0.88280(15) 0.0270(5) Uani d . 1 . .
    N N1B 0.7096(4) 0.57124(9) 0.62454(16) 0.0204(5) Uani d . 1 . .
    N N2B 0.4884(4) 0.44138(9) 0.67216(16) 0.0206(5) Uani d . 1 . .
    C C1B 0.7484(4) 0.65956(10) 0.58381(18) 0.0170(5) Uani d . 1 . .
    C C2B 0.7791(5) 0.70283(11) 0.56300(18) 0.0202(6) Uani d . 1 . .
    C C3B 0.9687(5) 0.71851(11) 0.5621(2) 0.0228(6) Uani d . 1 . .
    H H3BA 0.9895 0.7476 0.5479 0.027 Uiso calc R 1 . .
    C C4B 1.1290(5) 0.69138(12) 0.5821(2) 0.0249(7) Uani d . 1 . .
    H H4BA 1.2578 0.7024 0.5821 0.030 Uiso calc R 1 . .
    C C5B 1.1014(5) 0.64898(11) 0.6016(2) 0.0215(6) Uani d . 1 . .
    H H5BA 1.2111 0.6308 0.6144 0.026 Uiso calc R 1 . .
    C C6B 0.9113(5) 0.63246(11) 0.60275(17) 0.0173(5) Uani d . 1 . .
    C C7B 0.8806(5) 0.58763(10) 0.62376(18) 0.0187(5) Uani d . 1 . .
    H H7BA 0.9913 0.5699 0.6374 0.022 Uiso calc R 1 . .
    C C8B 0.6908(5) 0.52569(11) 0.64410(19) 0.0212(6) Uani d . 1 . .
    H H8BA 0.6393 0.5238 0.6911 0.025 Uiso calc R 1 . .
    H H8BB 0.8211 0.5118 0.6483 0.025 Uiso calc R 1 . .
    C C9B 0.5533(5) 0.50155(10) 0.58819(18) 0.0194(6) Uani d . 1 . .
    C C10B 0.5641(5) 0.45275(10) 0.60503(19) 0.0203(6) Uani d . 1 . .
    H H10C 0.4889 0.4367 0.5657 0.024 Uiso calc R 1 . .
    H H10D 0.7019 0.4432 0.6071 0.024 Uiso calc R 1 . .
    C C11B 0.5880(5) 0.41536(10) 0.71459(19) 0.0208(6) Uani d . 1 . .
    H H11B 0.7098 0.4050 0.7021 0.025 Uiso calc R 1 . .
    C C12B 0.5202(5) 0.40099(11) 0.78172(18) 0.0193(6) Uani d . 1 . .
    C C13B 0.6361(5) 0.37212(13) 0.8259(2) 0.0264(7) Uani d . 1 . .
    H H13B 0.7558 0.3617 0.8116 0.032 Uiso calc R 1 . .
    C C14B 0.5756(6) 0.35898(14) 0.8901(2) 0.0290(7) Uani d . 1 . .
    H H14B 0.6532 0.3393 0.9197 0.035 Uiso calc R 1 . .
    C C15B 0.4011(6) 0.37457(12) 0.91147(19) 0.0245(7) Uani d . 1 . .
    H H15B 0.3624 0.3658 0.9562 0.029 Uiso calc R 1 . .
    C C16B 0.2833(5) 0.40253(11) 0.86886(18) 0.0210(6) Uani d . 1 . .
    C C17B 0.3442(5) 0.41619(10) 0.80270(18) 0.0191(6) Uani d . 1 . .
    C C18B 0.6217(7) 0.50736(13) 0.5136(2) 0.0317(8) Uani d . 1 . .
    H H18D 0.5323 0.4919 0.4783 0.048 Uiso calc R 1 . .
    H H18E 0.7537 0.4955 0.5134 0.048 Uiso calc R 1 . .
    H H18F 0.6224 0.5383 0.5016 0.048 Uiso calc R 1 . .
    C C19B 0.3445(6) 0.51819(13) 0.5896(3) 0.0302(8) Uani d . 1 . .
    H H19D 0.3041 0.5142 0.6374 0.045 Uiso calc R 1 . .
    H H19E 0.2564 0.5019 0.5550 0.045 Uiso calc R 1 . .
    H H19F 0.3391 0.5491 0.5773 0.045 Uiso calc R 1 . .
    C C20B 0.0398(6) 0.40411(14) 0.9482(2) 0.0291(7) Uani d . 1 . .
    H H20D -0.0861 0.4178 0.9538 0.044 Uiso calc R 1 . .
    H H20E 0.1353 0.4124 0.9881 0.044 Uiso calc R 1 . .
    H H20F 0.0245 0.3725 0.9474 0.044 Uiso calc R 1 . .
    C C21B 0.6384(6) 0.76900(12) 0.5185(3) 0.0313(8) Uani d . 1 . .
    H H21D 0.5114 0.7835 0.5103 0.047 Uiso calc R 1 . .
    H H21E 0.6975 0.7673 0.4735 0.047 Uiso calc R 1 . .
    H H21F 0.7242 0.7855 0.5535 0.047 Uiso calc R 1 . .
loop_
    _atom_site_aniso_label
    _atom_site_aniso_U_11
    _atom_site_aniso_U_22
    _atom_site_aniso_U_33
    _atom_site_aniso_U_12
    _atom_site_aniso_U_13
    _atom_site_aniso_U_23
    O1A 0.0150(10) 0.0177(10) 0.0338(13) 0.0015(8) 0.0053(9) 0.0003(9)
    O2A 0.0263(13) 0.0208(11) 0.0296(13) -0.0085(10) -0.0051(10) 0.0080(10)
    O3A 0.0230(11) 0.0157(10) 0.0314(13) -0.0021(9) 0.0057(9) 0.0016(9)
    O4A 0.0227(12) 0.0256(12) 0.0266(12) -0.0056(9) -0.0064(9) 0.0038(10)
    N1A 0.0208(12) 0.0137(11) 0.0250(13) 0.0031(9) -0.0003(10) -0.0006(10)
    N2A 0.0233(13) 0.0137(11) 0.0244(13) 0.0026(10) -0.0036(10) 0.0004(9)
    C1A 0.0147(12) 0.0152(12) 0.0184(13) 0.0005(10) -0.0007(10) -0.0028(10)
    C2A 0.0205(14) 0.0159(13) 0.0191(13) -0.0015(10) 0.0001(10) -0.0013(10)
    C3A 0.0237(15) 0.0164(13) 0.0258(15) 0.0036(11) -0.0020(12) -0.0026(11)
    C4A 0.0178(13) 0.0207(14) 0.0294(16) 0.0031(11) -0.0002(12) -0.0036(12)
    C5A 0.0141(12) 0.0186(13) 0.0285(16) 0.0013(10) 0.0013(11) -0.0037(11)
    C6A 0.0151(12) 0.0170(13) 0.0200(13) -0.0003(10) -0.0007(10) -0.0027(10)
    C7A 0.0170(13) 0.0156(12) 0.0221(14) -0.0008(10) 0.0010(10) -0.0008(10)
    C8A 0.0238(14) 0.0124(12) 0.0271(15) 0.0032(11) 0.0032(12) 0.0015(11)
    C9A 0.0232(14) 0.0154(12) 0.0212(14) 0.0015(11) -0.0005(11) -0.0012(10)
    C10A 0.0235(15) 0.0128(12) 0.0260(15) 0.0014(11) -0.0055(12) -0.0003(11)
    C11A 0.0179(13) 0.0173(13) 0.0232(14) 0.0011(10) -0.0022(11) 0.0001(11)
    C12A 0.0175(13) 0.0181(13) 0.0234(14) -0.0004(11) 0.0006(11) 0.0006(11)
    C13A 0.0193(15) 0.0313(18) 0.0291(17) -0.0024(13) 0.0010(13) 0.0038(14)
    C14A 0.0268(17) 0.0337(19) 0.0258(16) -0.0005(14) 0.0059(13) 0.0058(14)
    C15A 0.0261(16) 0.0268(16) 0.0224(15) 0.0063(13) -0.0002(12) 0.0006(12)
    C16A 0.0214(14) 0.0178(13) 0.0217(14) 0.0028(11) -0.0021(11) -0.0015(11)
    C17A 0.0180(13) 0.0148(12) 0.0221(14) 0.0000(10) 0.0002(10) -0.0007(10)
    C18A 0.043(2) 0.0221(15) 0.0228(16) 0.0059(15) -0.0043(15) 0.0005(12)
    C19A 0.0213(15) 0.0220(16) 0.043(2) -0.0010(12) 0.0033(14) 0.0057(14)
    C20A 0.0284(17) 0.0277(16) 0.0234(16) 0.0010(14) -0.0066(13) 0.0023(13)
    C21A 0.038(2) 0.0159(14) 0.0341(19) -0.0042(14) 0.0081(15) -0.0020(13)
    O1B 0.0135(10) 0.0181(10) 0.0328(13) -0.0021(8) 0.0010(9) 0.0017(9)
    O2B 0.0310(13) 0.0203(11) 0.0270(12) 0.0112(10) 0.0106(10) 0.0082(9)
    O3B 0.0221(12) 0.0186(11) 0.0368(14) 0.0028(9) 0.0014(10) 0.0038(10)
    O4B 0.0273(13) 0.0280(13) 0.0277(13) 0.0048(10) 0.0125(10) 0.0056(10)
    N1B 0.0221(13) 0.0171(12) 0.0216(12) -0.0021(10) 0.0011(10) 0.0012(10)
    N2B 0.0238(13) 0.0144(11) 0.0246(13) -0.0010(10) 0.0077(10) 0.0003(10)
    C1B 0.0144(12) 0.0161(12) 0.0205(13) -0.0006(10) 0.0026(10) -0.0011(10)
    C2B 0.0201(14) 0.0181(13) 0.0222(14) -0.0006(11) 0.0024(11) -0.0010(11)
    C3B 0.0218(15) 0.0167(13) 0.0302(16) -0.0024(11) 0.0042(12) -0.0008(12)
    C4B 0.0211(15) 0.0215(15) 0.0326(17) -0.0014(12) 0.0056(13) -0.0022(13)
    C5B 0.0164(13) 0.0204(14) 0.0278(16) -0.0022(11) 0.0028(11) -0.0018(12)
    C6B 0.0168(12) 0.0187(13) 0.0164(12) -0.0002(10) 0.0011(10) -0.0018(10)
    C7B 0.0185(13) 0.0158(12) 0.0217(14) 0.0000(10) 0.0013(10) -0.0013(10)
    C8B 0.0238(15) 0.0142(12) 0.0249(15) -0.0005(11) -0.0006(12) 0.0030(11)
    C9B 0.0216(14) 0.0154(12) 0.0209(14) -0.0012(10) 0.0016(11) 0.0021(10)
    C10B 0.0244(15) 0.0152(12) 0.0226(14) -0.0020(11) 0.0082(12) 0.0005(11)
    C11B 0.0215(14) 0.0156(13) 0.0264(15) -0.0030(11) 0.0075(12) -0.0014(11)
    C12B 0.0196(14) 0.0163(13) 0.0220(14) -0.0040(10) 0.0017(11) 0.0008(10)
    C13B 0.0188(15) 0.0271(16) 0.0328(18) 0.0033(12) 0.0009(13) 0.0065(14)
    C14B 0.0232(16) 0.0313(18) 0.0315(18) -0.0018(14) -0.0026(14) 0.0079(14)
    C15B 0.0260(16) 0.0242(15) 0.0226(15) -0.0061(13) -0.0005(12) 0.0027(12)
    C16B 0.0244(15) 0.0179(13) 0.0209(14) -0.0020(11) 0.0034(11) -0.0026(11)
    C17B 0.0234(14) 0.0118(11) 0.0223(14) -0.0022(10) 0.0038(11) 0.0011(10)
    C18B 0.047(2) 0.0244(17) 0.0244(16) -0.0090(16) 0.0100(16) 0.0029(13)
    C19B 0.0211(16) 0.0275(17) 0.041(2) -0.0001(13) -0.0013(14) 0.0073(15)
    C20B 0.0352(19) 0.0304(18) 0.0233(16) -0.0035(15) 0.0110(14) -0.0004(13)
    C21B 0.0323(19) 0.0149(14) 0.046(2) 0.0030(13) 0.0013(17) 0.0026(14)
_geom_special_details
;
 All esds (except the esd in the dihedral angle between two l.s. planes)
 are estimated using the full covariance matrix.  The cell esds are taken
 into account individually in the estimation of esds in distances, angles
 and torsion angles; correlations between esds in cell parameters are only
 used when they are defined by crystal symmetry.  An approximate (isotropic)
 treatment of cell esds is used for estimating esds involving l.s. planes.
;
loop_
    _geom_bond_atom_site_label_1
    _geom_bond_atom_site_label_2
    _geom_bond_site_symmetry_2
    _geom_bond_distance
    _geom_bond_publ_flag
    O1A C1A . 1.349(4) ?
    O1A H1A . 0.8400 ?
    O2A C17A . 1.346(4) ?
    O2A H2A . 0.8400 ?
    O3A C2A . 1.369(4) ?
    O3A C21A . 1.430(4) ?
    O4A C16A . 1.362(4) ?
    O4A C20A . 1.431(4) ?
    N1A C7A . 1.287(4) ?
    N1A C8A . 1.454(4) ?
    N2A C11A . 1.280(5) ?
    N2A C10A . 1.461(4) ?
    C1A C2A . 1.406(4) ?
    C1A C6A . 1.407(5) ?
    C2A C3A . 1.382(5) ?
    C3A C4A . 1.406(5) ?
    C3A H3AA . 0.9500 ?
    C4A C5A . 1.390(5) ?
    C4A H4AA . 0.9500 ?
    C5A C6A . 1.409(4) ?
    C5A H5AA . 0.9500 ?
    C6A C7A . 1.460(4) ?
    C7A H7AA . 0.9500 ?
    C8A C9A . 1.546(5) ?
    C8A H8AA . 0.9900 ?
    C8A H8AB . 0.9900 ?
    C9A C19A . 1.526(5) ?
    C9A C18A . 1.530(5) ?
    C9A C10A . 1.535(4) ?
    C10A H10A . 0.9900 ?
    C10A H10B . 0.9900 ?
    C11A C12A . 1.461(4) ?
    C11A H11A . 0.9500 ?
    C12A C13A . 1.401(5) ?
    C12A C17A . 1.406(5) ?
    C13A C14A . 1.378(5) ?
    C13A H13A . 0.9500 ?
    C14A C15A . 1.392(6) ?
    C14A H14A . 0.9500 ?
    C15A C16A . 1.385(5) ?
    C15A H15A . 0.9500 ?
    C16A C17A . 1.416(4) ?
    C18A H18A . 0.9800 ?
    C18A H18B . 0.9800 ?
    C18A H18C . 0.9800 ?
    C19A H19A . 0.9800 ?
    C19A H19B . 0.9800 ?
    C19A H19C . 0.9800 ?
    C20A H20A . 0.9800 ?
    C20A H20B . 0.9800 ?
    C20A H20C . 0.9800 ?
    C21A H21A . 0.9800 ?
    C21A H21B . 0.9800 ?
    C21A H21C . 0.9800 ?
    O1B C1B . 1.347(4) ?
    O1B H1B . 0.8400 ?
    O2B C17B . 1.362(4) ?
    O2B H2B . 0.8400 ?
    O3B C2B . 1.367(4) ?
    O3B C21B . 1.431(5) ?
    O4B C16B . 1.360(4) ?
    O4B C20B . 1.427(5) ?
    N1B C7B . 1.283(4) ?
    N1B C8B . 1.460(4) ?
    N2B C11B . 1.279(4) ?
    N2B C10B . 1.462(4) ?
    C1B C2B . 1.412(4) ?
    C1B C6B . 1.413(4) ?
    C2B C3B . 1.394(5) ?
    C3B C4B . 1.404(5) ?
    C3B H3BA . 0.9500 ?
    C4B C5B . 1.376(5) ?
    C4B H4BA . 0.9500 ?
    C5B C6B . 1.407(5) ?
    C5B H5BA . 0.9500 ?
    C6B C7B . 1.458(5) ?
    C7B H7BA . 0.9500 ?
    C8B C9B . 1.533(5) ?
    C8B H8BA . 0.9900 ?
    C8B H8BB . 0.9900 ?
    C9B C19B . 1.530(5) ?
    C9B C10B . 1.537(4) ?
    C9B C18B . 1.540(5) ?
    C10B H10C . 0.9900 ?
    C10B H10D . 0.9900 ?
    C11B C12B . 1.464(5) ?
    C11B H11B . 0.9500 ?
    C12B C17B . 1.395(5) ?
    C12B C13B . 1.407(5) ?
    C13B C14B . 1.382(6) ?
    C13B H13B . 0.9500 ?
    C14B C15B . 1.393(6) ?
    C14B H14B . 0.9500 ?
    C15B C16B . 1.381(5) ?
    C15B H15B . 0.9500 ?
    C16B C17B . 1.422(5) ?
    C18B H18D . 0.9800 ?
    C18B H18E . 0.9800 ?
    C18B H18F . 0.9800 ?
    C19B H19D . 0.9800 ?
    C19B H19E . 0.9800 ?
    C19B H19F . 0.9800 ?
    C20B H20D . 0.9800 ?
    C20B H20E . 0.9800 ?
    C20B H20F . 0.9800 ?
    C21B H21D . 0.9800 ?
    C21B H21E . 0.9800 ?
    C21B H21F . 0.9800 ?
loop_
    _geom_contact_atom_site_label_1
    _geom_contact_atom_site_label_2
    _geom_contact_distance
    _geom_contact_site_symmetry_1
    _geom_contact_site_symmetry_2
    _geom_contact_publ_flag
    C1A C7B 3.298(5) . . y
    C6A C6B 3.300(5) . . y
    C6A C7B 3.250(3) . . y
    C7A C5B 3.393(5) . . y
    C7A C6B 3.267(5) . . y
loop_
    _geom_angle_atom_site_label_1
    _geom_angle_atom_site_label_2
    _geom_angle_atom_site_label_3
    _geom_angle_site_symmetry_1
    _geom_angle_site_symmetry_3
    _geom_angle
    _geom_angle_publ_flag
    C1A O1A H1A . . 109.5 ?
    C17A O2A H2A . . 109.5 ?
    C2A O3A C21A . . 115.4(3) ?
    C16A O4A C20A . . 116.0(3) ?
    C7A N1A C8A . . 119.2(3) ?
    C11A N2A C10A . . 118.0(3) ?
    O1A C1A C2A . . 118.7(3) ?
    O1A C1A C6A . . 121.7(3) ?
    C2A C1A C6A . . 119.6(3) ?
    O3A C2A C3A . . 125.5(3) ?
    O3A C2A C1A . . 114.3(3) ?
    C3A C2A C1A . . 120.2(3) ?
    C2A C3A C4A . . 120.5(3) ?
    C2A C3A H3AA . . 119.7 ?
    C4A C3A H3AA . . 119.7 ?
    C5A C4A C3A . . 119.8(3) ?
    C5A C4A H4AA . . 120.1 ?
    C3A C4A H4AA . . 120.1 ?
    C4A C5A C6A . . 120.2(3) ?
    C4A C5A H5AA . . 119.9 ?
    C6A C5A H5AA . . 119.9 ?
    C1A C6A C5A . . 119.6(3) ?
    C1A C6A C7A . . 120.4(3) ?
    C5A C6A C7A . . 120.0(3) ?
    N1A C7A C6A . . 121.5(3) ?
    N1A C7A H7AA . . 119.3 ?
    C6A C7A H7AA . . 119.3 ?
    N1A C8A C9A . . 111.0(3) ?
    N1A C8A H8AA . . 109.4 ?
    C9A C8A H8AA . . 109.4 ?
    N1A C8A H8AB . . 109.4 ?
    C9A C8A H8AB . . 109.4 ?
    H8AA C8A H8AB . . 108.0 ?
    C19A C9A C18A . . 110.5(3) ?
    C19A C9A C10A . . 110.3(3) ?
    C18A C9A C10A . . 107.5(3) ?
    C19A C9A C8A . . 110.3(3) ?
    C18A C9A C8A . . 110.2(3) ?
    C10A C9A C8A . . 108.0(3) ?
    N2A C10A C9A . . 113.5(3) ?
    N2A C10A H10A . . 108.9 ?
    C9A C10A H10A . . 108.9 ?
    N2A C10A H10B . . 108.9 ?
    C9A C10A H10B . . 108.9 ?
    H10A C10A H10B . . 107.7 ?
    N2A C11A C12A . . 122.4(3) ?
    N2A C11A H11A . . 118.8 ?
    C12A C11A H11A . . 118.8 ?
    C13A C12A C17A . . 120.2(3) ?
    C13A C12A C11A . . 119.4(3) ?
    C17A C12A C11A . . 120.4(3) ?
    C14A C13A C12A . . 119.8(3) ?
    C14A C13A H13A . . 120.1 ?
    C12A C13A H13A . . 120.1 ?
    C13A C14A C15A . . 120.8(4) ?
    C13A C14A H14A . . 119.6 ?
    C15A C14A H14A . . 119.6 ?
    C16A C15A C14A . . 120.3(3) ?
    C16A C15A H15A . . 119.9 ?
    C14A C15A H15A . . 119.9 ?
    O4A C16A C15A . . 124.7(3) ?
    O4A C16A C17A . . 115.3(3) ?
    C15A C16A C17A . . 120.0(3) ?
    O2A C17A C12A . . 123.1(3) ?
    O2A C17A C16A . . 118.0(3) ?
    C12A C17A C16A . . 118.9(3) ?
    C9A C18A H18A . . 109.5 ?
    C9A C18A H18B . . 109.5 ?
    H18A C18A H18B . . 109.5 ?
    C9A C18A H18C . . 109.5 ?
    H18A C18A H18C . . 109.5 ?
    H18B C18A H18C . . 109.5 ?
    C9A C19A H19A . . 109.5 ?
    C9A C19A H19B . . 109.5 ?
    H19A C19A H19B . . 109.5 ?
    C9A C19A H19C . . 109.5 ?
    H19A C19A H19C . . 109.5 ?
    H19B C19A H19C . . 109.5 ?
    O4A C20A H20A . . 109.5 ?
    O4A C20A H20B . . 109.5 ?
    H20A C20A H20B . . 109.5 ?
    O4A C20A H20C . . 109.5 ?
    H20A C20A H20C . . 109.5 ?
    H20B C20A H20C . . 109.5 ?
    O3A C21A H21A . . 109.5 ?
    O3A C21A H21B . . 109.5 ?
    H21A C21A H21B . . 109.5 ?
    O3A C21A H21C . . 109.5 ?
    H21A C21A H21C . . 109.5 ?
    H21B C21A H21C . . 109.5 ?
    C1B O1B H1B . . 109.5 ?
    C17B O2B H2B . . 109.5 ?
    C2B O3B C21B . . 115.9(3) ?
    C16B O4B C20B . . 115.9(3) ?
    C7B N1B C8B . . 119.2(3) ?
    C11B N2B C10B . . 118.4(3) ?
    O1B C1B C2B . . 118.3(3) ?
    O1B C1B C6B . . 122.3(3) ?
    C2B C1B C6B . . 119.4(3) ?
    O3B C2B C3B . . 125.4(3) ?
    O3B C2B C1B . . 114.7(3) ?
    C3B C2B C1B . . 119.9(3) ?
    C2B C3B C4B . . 120.1(3) ?
    C2B C3B H3BA . . 120.0 ?
    C4B C3B H3BA . . 120.0 ?
    C5B C4B C3B . . 120.7(3) ?
    C5B C4B H4BA . . 119.7 ?
    C3B C4B H4BA . . 119.7 ?
    C4B C5B C6B . . 120.2(3) ?
    C4B C5B H5BA . . 119.9 ?
    C6B C5B H5BA . . 119.9 ?
    C5B C6B C1B . . 119.8(3) ?
    C5B C6B C7B . . 120.6(3) ?
    C1B C6B C7B . . 119.6(3) ?
    N1B C7B C6B . . 122.4(3) ?
    N1B C7B H7BA . . 118.8 ?
    C6B C7B H7BA . . 118.8 ?
    N1B C8B C9B . . 110.9(3) ?
    N1B C8B H8BA . . 109.5 ?
    C9B C8B H8BA . . 109.5 ?
    N1B C8B H8BB . . 109.5 ?
    C9B C8B H8BB . . 109.5 ?
    H8BA C8B H8BB . . 108.0 ?
    C19B C9B C8B . . 109.8(3) ?
    C19B C9B C10B . . 110.4(3) ?
    C8B C9B C10B . . 108.7(3) ?
    C19B C9B C18B . . 110.8(3) ?
    C8B C9B C18B . . 110.2(3) ?
    C10B C9B C18B . . 106.8(3) ?
    N2B C10B C9B . . 113.6(3) ?
    N2B C10B H10C . . 108.9 ?
    C9B C10B H10C . . 108.9 ?
    N2B C10B H10D . . 108.9 ?
    C9B C10B H10D . . 108.9 ?
    H10C C10B H10D . . 107.7 ?
    N2B C11B C12B . . 122.1(3) ?
    N2B C11B H11B . . 118.9 ?
    C12B C11B H11B . . 118.9 ?
    C17B C12B C13B . . 119.9(3) ?
    C17B C12B C11B . . 120.7(3) ?
    C13B C12B C11B . . 119.4(3) ?
    C14B C13B C12B . . 119.9(4) ?
    C14B C13B H13B . . 120.0 ?
    C12B C13B H13B . . 120.0 ?
    C13B C14B C15B . . 120.1(4) ?
    C13B C14B H14B . . 119.9 ?
    C15B C14B H14B . . 119.9 ?
    C16B C15B C14B . . 121.2(3) ?
    C16B C15B H15B . . 119.4 ?
    C14B C15B H15B . . 119.4 ?
    O4B C16B C15B . . 126.2(3) ?
    O4B C16B C17B . . 114.7(3) ?
    C15B C16B C17B . . 119.1(3) ?
    O2B C17B C12B . . 122.5(3) ?
    O2B C17B C16B . . 117.8(3) ?
    C12B C17B C16B . . 119.7(3) ?
    C9B C18B H18D . . 109.5 ?
    C9B C18B H18E . . 109.5 ?
    H18D C18B H18E . . 109.5 ?
    C9B C18B H18F . . 109.5 ?
    H18D C18B H18F . . 109.5 ?
    H18E C18B H18F . . 109.5 ?
    C9B C19B H19D . . 109.5 ?
    C9B C19B H19E . . 109.5 ?
    H19D C19B H19E . . 109.5 ?
    C9B C19B H19F . . 109.5 ?
    H19D C19B H19F . . 109.5 ?
    H19E C19B H19F . . 109.5 ?
    O4B C20B H20D . . 109.5 ?
    O4B C20B H20E . . 109.5 ?
    H20D C20B H20E . . 109.5 ?
    O4B C20B H20F . . 109.5 ?
    H20D C20B H20F . . 109.5 ?
    H20E C20B H20F . . 109.5 ?
    O3B C21B H21D . . 109.5 ?
    O3B C21B H21E . . 109.5 ?
    H21D C21B H21E . . 109.5 ?
    O3B C21B H21F . . 109.5 ?
    H21D C21B H21F . . 109.5 ?
    H21E C21B H21F . . 109.5 ?
loop_
    _geom_torsion_atom_site_label_1
    _geom_torsion_atom_site_label_2
    _geom_torsion_atom_site_label_3
    _geom_torsion_atom_site_label_4
    _geom_torsion_site_symmetry_1
    _geom_torsion_site_symmetry_2
    _geom_torsion_site_symmetry_3
    _geom_torsion_site_symmetry_4
    _geom_torsion
    _geom_torsion_publ_flag
    C21A O3A C2A C3A . . . . -1.4(5) ?
    C21A O3A C2A C1A . . . . 179.3(3) ?
    O1A C1A C2A O3A . . . . -2.0(4) ?
    C6A C1A C2A O3A . . . . 178.6(3) ?
    O1A C1A C2A C3A . . . . 178.6(3) ?
    C6A C1A C2A C3A . . . . -0.7(5) ?
    O3A C2A C3A C4A . . . . -179.9(3) ?
    C1A C2A C3A C4A . . . . -0.6(5) ?
    C2A C3A C4A C5A . . . . 1.4(5) ?
    C3A C4A C5A C6A . . . . -1.0(5) ?
    O1A C1A C6A C5A . . . . -178.1(3) ?
    C2A C1A C6A C5A . . . . 1.2(5) ?
    O1A C1A C6A C7A . . . . 0.6(5) ?
    C2A C1A C6A C7A . . . . 179.9(3) ?
    C4A C5A C6A C1A . . . . -0.3(5) ?
    C4A C5A C6A C7A . . . . -179.1(3) ?
    C8A N1A C7A C6A . . . . 178.3(3) ?
    C1A C6A C7A N1A . . . . -0.8(5) ?
    C5A C6A C7A N1A . . . . 177.9(3) ?
    C7A N1A C8A C9A . . . . -125.4(3) ?
    N1A C8A C9A C19A . . . . -67.3(4) ?
    N1A C8A C9A C18A . . . . 55.0(4) ?
    N1A C8A C9A C10A . . . . 172.1(3) ?
    C11A N2A C10A C9A . . . . -130.8(3) ?
    C19A C9A C10A N2A . . . . -55.8(4) ?
    C18A C9A C10A N2A . . . . -176.4(3) ?
    C8A C9A C10A N2A . . . . 64.8(4) ?
    C10A N2A C11A C12A . . . . -178.6(3) ?
    N2A C11A C12A C13A . . . . 178.2(3) ?
    N2A C11A C12A C17A . . . . -1.6(5) ?
    C17A C12A C13A C14A . . . . -1.4(6) ?
    C11A C12A C13A C14A . . . . 178.8(4) ?
    C12A C13A C14A C15A . . . . 0.7(6) ?
    C13A C14A C15A C16A . . . . 0.7(6) ?
    C20A O4A C16A C15A . . . . -1.0(5) ?
    C20A O4A C16A C17A . . . . 178.6(3) ?
    C14A C15A C16A O4A . . . . 178.2(4) ?
    C14A C15A C16A C17A . . . . -1.4(5) ?
    C13A C12A C17A O2A . . . . -178.7(3) ?
    C11A C12A C17A O2A . . . . 1.1(5) ?
    C13A C12A C17A C16A . . . . 0.7(5) ?
    C11A C12A C17A C16A . . . . -179.5(3) ?
    O4A C16A C17A O2A . . . . 0.5(5) ?
    C15A C16A C17A O2A . . . . -179.8(3) ?
    O4A C16A C17A C12A . . . . -179.0(3) ?
    C15A C16A C17A C12A . . . . 0.7(5) ?
    C21B O3B C2B C3B . . . . 4.6(5) ?
    C21B O3B C2B C1B . . . . -175.4(3) ?
    O1B C1B C2B O3B . . . . -0.6(4) ?
    C6B C1B C2B O3B . . . . 179.3(3) ?
    O1B C1B C2B C3B . . . . 179.4(3) ?
    C6B C1B C2B C3B . . . . -0.7(5) ?
    O3B C2B C3B C4B . . . . 179.8(3) ?
    C1B C2B C3B C4B . . . . -0.2(5) ?
    C2B C3B C4B C5B . . . . 1.0(6) ?
    C3B C4B C5B C6B . . . . -0.9(6) ?
    C4B C5B C6B C1B . . . . -0.1(5) ?
    C4B C5B C6B C7B . . . . -179.7(3) ?
    O1B C1B C6B C5B . . . . -179.3(3) ?
    C2B C1B C6B C5B . . . . 0.9(5) ?
    O1B C1B C6B C7B . . . . 0.3(5) ?
    C2B C1B C6B C7B . . . . -179.5(3) ?
    C8B N1B C7B C6B . . . . 178.1(3) ?
    C5B C6B C7B N1B . . . . -179.1(3) ?
    C1B C6B C7B N1B . . . . 1.3(5) ?
    C7B N1B C8B C9B . . . . -128.7(3) ?
    N1B C8B C9B C19B . . . . -67.9(4) ?
    N1B C8B C9B C10B . . . . 171.2(3) ?
    N1B C8B C9B C18B . . . . 54.4(4) ?
    C11B N2B C10B C9B . . . . -134.3(3) ?
    C19B C9B C10B N2B . . . . -54.7(4) ?
    C8B C9B C10B N2B . . . . 65.8(4) ?
    C18B C9B C10B N2B . . . . -175.3(3) ?
    C10B N2B C11B C12B . . . . -177.8(3) ?
    N2B C11B C12B C17B . . . . -1.5(5) ?
    N2B C11B C12B C13B . . . . 179.7(3) ?
    C17B C12B C13B C14B . . . . -0.2(6) ?
    C11B C12B C13B C14B . . . . 178.7(3) ?
    C12B C13B C14B C15B . . . . -0.6(6) ?
    C13B C14B C15B C16B . . . . 1.4(6) ?
    C20B O4B C16B C15B . . . . 0.4(5) ?
    C20B O4B C16B C17B . . . . 178.6(3) ?
    C14B C15B C16B O4B . . . . 176.8(4) ?
    C14B C15B C16B C17B . . . . -1.3(5) ?
    C13B C12B C17B O2B . . . . -179.3(3) ?
    C11B C12B C17B O2B . . . . 1.8(5) ?
    C13B C12B C17B C16B . . . . 0.2(5) ?
    C11B C12B C17B C16B . . . . -178.6(3) ?
    O4B C16B C17B O2B . . . . 1.7(4) ?
    C15B C16B C17B O2B . . . . -180.0(3) ?
    O4B C16B C17B C12B . . . . -177.8(3) ?
    C15B C16B C17B C12B . . . . 0.5(5) ?
loop_
    _geom_hbond_atom_site_label_D
    _geom_hbond_atom_site_label_H
    _geom_hbond_atom_site_label_A
    _geom_hbond_site_symmetry_A
    _geom_hbond_distance_DH
    _geom_hbond_distance_HA
    _geom_hbond_distance_DA
    _geom_hbond_angle_DHA
    _geom_hbond_publ_flag
    O1A H1A N1A . 0.8400 1.8200 2.570(4) 148.00 y
    O1B H1B N1B . 0.8400 1.8500 2.581(4) 144.00 y
    O2A H2A N2A . 0.8400 1.8900 2.625(4) 145.00 y
    O2B H2B N2B . 0.8400 1.8700 2.607(4) 146.00 y
    C5B H5BA O1B 1_655 0.9500 2.5900 3.233(4) 125.00 y
    C18A H18C N1A . 0.9800 2.5600 2.900(5) 100.00 y
    C18B H18F N1B . 0.9800 2.5400 2.889(5) 101.00 y
    C18A H18C N1A . 0.9800 2.5600 2.900(5) 100.49 y
    C19A H19C N1A . 0.9800 2.7100 3.021(5) 98.68 y
    C19A H19A N2A . 0.9800 2.6300 2.950(5) 99.48 y
    C19B H19F N1B . 0.9800 2.7000 3.012(5) 99.02 y
    C19B H19D N2B . 0.9800 2.6300 2.946(5) 99.21 y
    C8B H8BA N2B . 0.9900 2.7500 3.021(5) 95.98 y
    C10A H10B Cg1 3_555 0.9900 2.7300 3.481(4) 133.00 y
    C10B H10D Cg2 3_545 0.9900 2.7900 3.524(4) 131.00 y
