# Supplementary material for: 6,6′-Dimeth­oxy-2,2′-[2,2-dimethyl­propane-1,3-diylbis(nitrilo­methyl­idyne)]diphenol
Source: Acta Crystallogr Sect E Struct Rep Online. 2008 Dec 3;65(Pt 1):o20–1. doi: 10.1107/S1600536808038002 (PMC2967940; doi:10.1107/S1600536808038002)
Supplement: Supplementary file 2 [file e-65-00o20-Isup2.hkl]

# 
# h,k,l, Fc-squared, Fo-squared, sigma(Fo-squared) and status flag 
# 
data_I
_shelx_title ' 23hmdmm in Cc     (100K)' 
_shelx_refln_list_code          4 
_shelx_F_calc_maximum      381.07 
_exptl_crystal_F_000      1584.00 
_reflns_d_resolution_high  0.6649 
 
loop_ 
 _symmetry_equiv_pos_as_xyz 
 'x, y, z' 
 'x, -y, z+1/2' 
 'x+1/2, y+1/2, z' 
 'x+1/2, -y+1/2, z+1/2' 
 
_cell_length_a     6.8859 
_cell_length_b    30.8090 
_cell_length_c    18.8611 
_cell_angle_alpha  90.000 
_cell_angle_beta   96.102 
_cell_angle_gamma  90.000 
 
_shelx_F_squared_multiplier     1.000 
 
loop_ 
 _refln_index_h 
 _refln_index_k 
 _refln_index_l 
 _refln_F_squared_calc 
 _refln_F_squared_meas 
 _refln_F_squared_sigma 
 _refln_observed_status 
   2   0   0    34655.70    29197.29    456.73 o 
   4   0   0      394.22      422.41      9.67 o 
   6   0   0     1461.52     1277.10     24.49 o 
   8   0   0      477.84      495.71     21.28 o 
  10   0   0      244.48      235.02     53.10 o 
   1   1   0    14506.57    12291.42    141.89 o 
   3   1   0      904.82      831.52     10.65 o 
   5   1   0      930.85      932.49     13.36 o 
   7   1   0      311.17      382.96     10.44 o 
   9   1   0      369.91      417.51     19.34 o 
   0   2   0        4.55       -0.72      0.72 o 
   2   2   0     1185.27     1323.28     57.84 o 
   4   2   0     1242.78     1174.05     14.09 o 
   6   2   0     2588.70     2290.29     27.76 o 
   8   2   0      370.78      378.37     13.66 o 
  10   2   0       15.19       34.44     27.23 o 
   1   3   0    14524.79    13497.42    178.59 o 
   3   3   0     3093.24     3236.39     32.46 o 
   5   3   0      716.68      711.34     11.95 o 
   7   3   0      445.22      409.79     11.53 o 
   9   3   0      160.62      135.75     17.33 o 
   0   4   0    42371.59    54119.69   1132.67 o 
   2   4   0    10830.49     9176.54     96.20 o 
   4   4   0       14.72       23.99     15.22 o 
   6   4   0      512.91      875.45     14.32 o 
   8   4   0      177.39      153.84     10.04 o 
  10   4   0      556.93      340.07     69.37 o 
   1   5   0     7153.25     6549.90     92.27 o 
   3   5   0     3844.15     5976.73     87.63 o 
   5   5   0     2731.26     2418.58     29.87 o 
   7   5   0       42.81       65.43      7.14 o 
   9   5   0      226.15      227.53     16.66 o 
   0   6   0     1415.24     1777.20     35.44 o 
   2   6   0     1087.62     1419.47     52.29 o 
   4   6   0     1621.72     1545.71     18.96 o 
   6   6   0      265.14      348.44     20.46 o 
   8   6   0      303.34      307.63     14.04 o 
  10   6   0      216.03      179.30     35.17 o 
   1   7   0    18347.09    16828.14    235.45 o 
   3   7   0     1397.20     1491.98     17.55 o 
   5   7   0      688.49      847.10     17.60 o 
   7   7   0      257.10      279.16     13.30 o 
   9   7   0      183.96      163.52     14.56 o 
   0   8   0    11407.17    14027.52    267.04 o 
   2   8   0      332.89      310.08      6.71 o 
   4   8   0     2571.59     2423.33     41.23 o 
   6   8   0       31.28       46.62      6.37 o 
   8   8   0      582.83      538.83     19.95 o 
  10   8   0       80.41       81.10     34.28 o 
   1   9   0      751.45      719.48     13.21 o 
   3   9   0     1607.58     1708.91     21.50 o 
   5   9   0     2332.83     2166.44     30.26 o 
   7   9   0       56.95       81.01      9.62 o 
   9   9   0      270.38      274.78     17.26 o 
   0  10   0     2696.23     3165.76     54.89 o 
   2  10   0     1495.10     2767.54     67.44 o 
   4  10   0     1548.35     1569.94     21.83 o 
   6  10   0     1910.23     1613.57     31.18 o 
   8  10   0      370.60      400.41     18.06 o 
  10  10   0      100.56      120.10     28.65 o 
   1  11   0     4778.90     4209.85     57.99 o 
   3  11   0      152.15      231.21      9.97 o 
   5  11   0      561.95      560.75     13.70 o 
   7  11   0       15.97      107.62     10.82 o 
   9  11   0       54.79       72.82     13.94 o 
   0  12   0     3056.33     4121.21     71.01 o 
   2  12   0      208.36      191.78      9.26 o 
   4  12   0      923.56      789.28     13.52 o 
   6  12   0       35.71       34.65      8.11 o 
   8  12   0      237.47      231.01     15.85 o 
   1  13   0     3964.30     4461.11     60.77 o 
   3  13   0     1838.09     1761.58     26.22 o 
   5  13   0      371.27      316.93     11.61 o 
   7  13   0       94.66      129.86     12.79 o 
   9  13   0       51.93      117.62     16.91 o 
   0  14   0      761.64     1042.00     23.80 o 
   2  14   0     2173.64     2346.27     37.05 o 
   4  14   0      676.61      705.88     16.40 o 
   6  14   0      378.34      372.02     15.12 o 
   8  14   0      226.50      274.72     26.20 o 
   1  15   0      317.68      256.60     20.88 o 
   3  15   0     1033.64     1014.32     19.37 o 
   5  15   0      599.06      582.00     17.03 o 
   7  15   0      160.85      220.43     15.43 o 
   9  15   0     1050.82     1010.44     42.34 o 
   0  16   0     1645.53     2157.06     43.74 o 
   2  16   0     1089.58     1024.83     19.41 o 
   4  16   0     3224.86     2701.67     41.80 o 
   6  16   0       26.13       27.40      8.35 o 
   8  16   0      362.60      481.52     27.30 o 
   1  17   0       54.48      113.17      7.17 o 
   3  17   0      336.57      318.75     11.64 o 
   5  17   0      753.97      631.80     19.61 o 
   7  17   0       96.37      122.50     14.63 o 
   9  17   0       48.93      203.82     20.93 o 
   0  18   0     1533.62     1911.33     36.58 o 
   2  18   0      404.57      418.75     12.83 o 
   4  18   0      732.92      695.84     19.91 o 
   6  18   0      245.68      214.05     15.95 o 
   8  18   0       94.52      135.98     17.26 o 
   1  19   0      671.79      689.08     14.60 o 
   3  19   0     4631.62     4841.68     79.98 o 
   5  19   0      337.90      366.04     16.91 o 
   7  19   0     1239.28     1125.12     34.36 o 
   9  19   0      502.57      601.70     39.07 o 
   0  20   0     2309.09     2930.32     53.73 o 
   2  20   0      296.82      344.34     10.30 o 
   4  20   0     5383.39     4919.92     88.90 o 
   6  20   0      883.13      791.37     27.15 o 
   8  20   0       75.94       52.76     15.80 o 
   1  21   0      148.00      158.41      9.03 o 
   3  21   0      704.82      753.93     19.45 o 
   5  21   0      678.90      905.45     27.44 o 
   7  21   0     1409.78     1416.17     40.35 o 
   9  21   0      116.83       95.21     25.07 o 
   0  22   0     2238.12     2493.05     47.25 o 
   2  22   0     4736.03     4847.90     70.83 o 
   4  22   0      757.39     1117.11     56.56 o 
   6  22   0      109.90       97.16     16.09 o 
   8  22   0       48.55       56.68     26.03 o 
   1  23   0       69.36       51.99      6.14 o 
   3  23   0     6498.85     6757.37    109.87 o 
   5  23   0      600.87      526.05     24.73 o 
   7  23   0       85.41       93.76     17.97 o 
   0  24   0     1858.77     2282.63     41.86 o 
   2  24   0      289.94      888.48     20.24 o 
   4  24   0      102.72      153.42     13.88 o 
   6  24   0      342.18      352.10     23.83 o 
   8  24   0       62.95       53.47     21.23 o 
   1  25   0      311.57      539.15     17.02 o 
   3  25   0     5589.04     5401.18     85.99 o 
   5  25   0      129.72      175.63     18.05 o 
   7  25   0      450.89      492.95     33.62 o 
   0  26   0      891.80      861.29     23.85 o 
   2  26   0     6616.37     6258.12     87.46 o 
   4  26   0      985.76     1017.19     27.46 o 
   6  26   0      615.28      584.40     28.27 o 
   8  26   0       10.97       50.43     28.16 o 
   1  27   0      910.17      982.92     19.10 o 
   3  27   0      260.43      338.25     18.60 o 
   5  27   0      140.83      202.42     19.99 o 
   7  27   0      309.32      401.02     44.99 o 
   0  28   0       40.36       42.99     10.63 o 
   2  28   0      189.16      464.65     14.12 o 
   4  28   0      755.78      719.98     27.69 o 
   6  28   0      276.36      317.00     25.08 o 
   8  28   0      577.87      601.41     47.67 o 
   1  29   0      383.90      477.00     14.69 o 
   3  29   0      301.50      314.40     20.47 o 
   5  29   0       21.86       41.63     15.65 o 
   7  29   0      847.95      805.85     35.41 o 
   0  30   0      484.04      747.82     30.51 o 
   2  30   0      375.77      327.24     13.33 o 
   4  30   0      621.62      604.77     24.27 o 
   6  30   0        4.04       22.92     16.12 o 
   1  31   0      475.94      442.30     13.56 o 
   3  31   0      331.62      371.27     17.70 o 
   5  31   0       89.52       76.61     17.58 o 
   7  31   0      300.34      324.58     31.65 o 
   0  32   0      175.68      206.13     15.67 o 
   2  32   0       48.39       30.79      8.78 o 
   4  32   0      558.54      551.01     24.83 o 
   6  32   0       10.52       39.07     17.74 o 
   1  33   0       44.64       25.92      9.06 o 
   3  33   0       34.04       32.23     12.29 o 
   5  33   0      148.94      231.14     23.02 o 
   7  33   0       10.92       58.53     27.57 o 
   0  34   0      123.17       96.74     13.85 o 
   2  34   0       93.89       58.97      9.78 o 
   4  34   0      298.48      296.71     21.25 o 
   6  34   0      133.28      110.92     25.01 o 
   1  35   0      262.75      249.83     13.62 o 
   3  35   0      531.75      690.02     24.53 o 
   5  35   0      105.54      103.02     18.41 o 
   0  36   0        9.66       12.05     12.03 o 
   2  36   0       17.02      142.29     14.86 o 
   4  36   0      184.26      197.45     19.75 o 
   6  36   0        1.10       14.93     23.66 o 
   1  37   0       12.51        3.29      9.83 o 
   3  37   0       74.55      108.68     15.73 o 
   5  37   0       56.38       65.00     19.93 o 
   0  38   0      172.61      169.13     17.08 o 
   2  38   0       12.33       -1.35     13.63 o 
   4  38   0      104.57       97.74     17.91 o 
   1  39   0        1.51       -4.65     10.29 o 
   3  39   0       56.90       38.09     15.62 o 
   5  39   0      105.64      103.56     24.17 o 
   0  40   0       20.58       39.66     14.62 o 
   2  40   0      185.17      212.78     19.65 o 
   4  40   0      115.32       89.55     21.42 o 
   1  41   0      533.01      598.77     23.92 o 
   3  41   0       45.85       78.62     23.34 o 
   0  42   0        1.19        8.39     19.69 o 
   2  42   0      672.97      647.08     29.03 o 
   4  42   0       58.02       65.52     24.64 o 
   1  43   0      107.20       84.64     15.70 o 
   3  43   0      106.64       51.73     21.61 o 
   0  44   0        0.96       36.86     24.67 o 
   2  44   0       60.00      178.11     23.99 o 
   1  45   0      259.29      307.71     22.79 o 
   0  46   0        0.15       42.01     37.64 o 
  -9   1   1       79.63      196.18     18.40 o 
  -7   1   1      708.72      521.43     11.36 o 
  -5   1   1      924.39      724.32     11.55 o 
  -3   1   1     2559.57     2461.92     27.25 o 
  -1   1   1    13015.85    11552.86    204.56 o 
   1   1   1    18101.37    14826.48    184.29 o 
   3   1   1     2724.77     2618.61     25.91 o 
   5   1   1      560.86      735.59     11.54 o 
   7   1   1       86.87      114.38      7.50 o 
   9   1   1      396.39      408.57     19.03 o 
  -8   2   1      114.59      106.92      9.06 o 
  -6   2   1      429.72      446.05      9.78 o 
  -4   2   1    13109.25    13816.40    141.89 o 
  -2   2   1    15287.15    13602.66    150.51 o 
   0   2   1      118.39      112.03      8.68 o 
   2   2   1     4158.95     3677.24     36.98 o 
   4   2   1      930.92      934.54     11.39 o 
   6   2   1     1810.77     1574.45     21.45 o 
   8   2   1       20.39       69.15      8.64 o 
  10   2   1       76.36       67.64     25.94 o 
  -9   3   1      102.01       66.16     13.96 o 
  -7   3   1      233.36      215.95      8.84 o 
  -5   3   1      828.29      969.02     14.97 o 
  -3   3   1      444.52      445.25      7.26 o 
  -1   3   1     7956.72     7533.81    114.85 o 
   1   3   1    36760.18    32127.62    405.87 o 
   3   3   1      512.65      816.11     15.20 o 
   5   3   1     2685.78     2464.20     27.42 o 
   7   3   1      796.05      743.11     16.92 o 
   9   3   1      365.89      384.99     18.99 o 
  -8   4   1       47.16       76.32     10.65 o 
  -6   4   1     3318.82     3001.50     37.95 o 
  -4   4   1      951.93     1010.34     13.15 o 
  -2   4   1      234.97      349.55     29.25 o 
   0   4   1      212.08      193.54      5.92 o 
   2   4   1     5719.13     5430.26     54.53 o 
   4   4   1     3229.74     3201.91     34.36 o 
   6   4   1      901.86     1000.12     19.59 o 
   8   4   1       75.25       83.56     10.03 o 
  10   4   1      123.56      106.57     23.09 o 
  -9   5   1      399.29      355.23     20.38 o 
  -7   5   1      447.93      523.03     13.15 o 
  -5   5   1     1392.48     1175.74     17.89 o 
  -3   5   1    18603.62    18276.36    182.65 o 
  -1   5   1     9822.23     9082.20    142.75 o 
   1   5   1    13671.70    12456.03    161.02 o 
   3   5   1     6973.83     7232.94     69.00 o 
   5   5   1      457.64     1195.83     18.30 o 
   7   5   1      790.78      638.33     14.52 o 
   9   5   1       55.97       93.53     13.49 o 
  -8   6   1       55.66       84.24      9.79 o 
  -6   6   1      293.89      519.24     20.78 o 
  -4   6   1     1404.58     1587.03     19.92 o 
  -2   6   1     4055.03     3747.01     42.00 o 
   0   6   1     3840.43     4827.05     78.16 o 
   2   6   1      799.73      866.08     12.57 o 
   4   6   1      180.35      180.78      7.42 o 
   6   6   1     4691.98     3962.94     52.86 o 
   8   6   1       59.19       54.05      9.80 o 
  10   6   1      127.70       93.83     23.21 o 
  -9   7   1      124.49      101.60     15.21 o 
  -7   7   1      117.56      100.67      9.16 o 
  -5   7   1      724.23      984.96     19.04 o 
  -3   7   1     1295.59     1539.56     17.89 o 
  -1   7   1     5627.27     5824.41     87.62 o 
   1   7   1      237.98      306.44      7.24 o 
   3   7   1     1604.88     1919.05     21.44 o 
   5   7   1     5201.86     5351.99     60.75 o 
   7   7   1      239.40      248.91     12.19 o 
   9   7   1      147.63      180.12     16.27 o 
  -8   8   1      276.08      258.24     14.12 o 
  -6   8   1      384.92      321.66     10.91 o 
  -4   8   1      190.37      192.25      7.81 o 
  -2   8   1      177.20      212.27      5.60 o 
   0   8   1     5768.49     7039.08     94.31 o 
   2   8   1     3738.26     3717.21     45.93 o 
   4   8   1     1814.40     1632.39     20.91 o 
   6   8   1       47.19       48.80      6.75 o 
   8   8   1      116.58      108.57     11.32 o 
  10   8   1      451.86      324.57     30.77 o 
  -9   9   1       11.73       36.57     13.00 o 
  -7   9   1      147.41      228.10     12.41 o 
  -5   9   1      593.23      668.79     13.30 o 
  -3   9   1    19009.64    20165.79    213.96 o 
  -1   9   1     2131.64     2020.34     30.58 o 
   1   9   1    12217.47    11555.32    160.22 o 
   3   9   1      656.36      806.08     15.39 o 
   5   9   1     1577.22     1721.79     24.10 o 
   7   9   1      416.02      448.13     16.64 o 
   9   9   1      116.29      133.81     14.33 o 
 -10  10   1       94.71       72.00     59.15 o 
  -8  10   1      124.90      112.70     11.93 o 
  -6  10   1      830.09      656.37     16.40 o 
  -4  10   1      130.99      177.43      6.02 o 
  -2  10   1     8429.39     7892.16    103.47 o 
   0  10   1    17075.75    21212.31    234.80 o 
   2  10   1      501.22      533.99     19.01 o 
   4  10   1       55.54      123.27      8.17 o 
   6  10   1      322.78      333.33     13.08 o 
   8  10   1       65.48       89.90     11.69 o 
  10  10   1      230.88      186.36     39.28 o 
  -9  11   1        6.98       31.34     13.86 o 
  -7  11   1      328.81      282.42     15.15 o 
  -5  11   1       29.66       43.44      5.32 o 
  -3  11   1       53.58       53.27      3.50 o 
  -1  11   1     2124.03     2051.62     33.73 o 
   1  11   1     4583.83     4501.99     55.84 o 
   3  11   1      434.78      520.52      9.30 o 
   5  11   1      240.59      355.19     11.26 o 
   7  11   1      577.38      468.81     18.08 o 
   9  11   1      227.05      253.62     18.53 o 
  -8  12   1      448.08      414.14     23.14 o 
  -6  12   1      439.27      379.53     14.25 o 
  -4  12   1       26.69       32.62      3.80 o 
  -2  12   1        1.50       26.68      4.71 o 
   0  12   1      261.23      371.41      6.77 o 
   2  12   1     5523.18     6222.47     84.63 o 
   4  12   1      133.23      182.82      6.50 o 
   6  12   1     1561.08     1292.76     28.64 o 
   8  12   1      376.03      368.90     19.36 o 
  -9  13   1      252.01      282.55     21.00 o 
  -7  13   1       47.95       92.61     12.78 o 
  -5  13   1      221.86      237.09     10.18 o 
  -3  13   1      931.81     1111.21     17.69 o 
  -1  13   1     8584.04     8820.05    116.78 o 
   1  13   1      598.16      889.46     51.78 o 
   3  13   1      165.84      356.39     13.30 o 
   5  13   1     1224.80     1204.28     21.78 o 
   7  13   1        2.99       44.85      9.83 o 
   9  13   1      225.12      266.34     22.19 o 
  -8  14   1      675.94      651.19     26.33 o 
  -6  14   1      415.28      357.08     15.78 o 
  -4  14   1     1789.73     1705.10     27.52 o 
  -2  14   1     1310.50     1623.83     26.98 o 
   0  14   1     3706.15     4956.03     57.00 o 
   2  14   1      557.62      673.62     13.29 o 
   4  14   1     1457.87     1276.87     19.84 o 
   6  14   1      478.77      419.27     16.19 o 
   8  14   1      247.61      261.82     16.96 o 
  -9  15   1      715.83      904.06     31.53 o 
  -7  15   1      109.34      138.79     14.59 o 
  -5  15   1      155.86      325.19     13.62 o 
  -3  15   1       69.07       80.27      6.39 o 
  -1  15   1     2530.15     2476.63     32.69 o 
   1  15   1     7853.08     8051.17    102.67 o 
   3  15   1     2272.78     2489.64     36.48 o 
   5  15   1      804.39      770.31     20.03 o 
   7  15   1     1042.82      943.32     29.44 o 
   9  15   1       17.21      128.93     16.02 o 
  -8  16   1      118.81      200.82     20.72 o 
  -6  16   1       47.38       71.01     11.51 o 
  -4  16   1      101.71       44.89      6.90 o 
  -2  16   1      545.18      594.39     13.93 o 
   0  16   1    11850.71    15543.44    168.83 o 
   2  16   1      903.01      832.12     16.71 o 
   4  16   1     4199.28     3953.19     53.14 o 
   6  16   1      761.76      633.83     21.23 o 
   8  16   1      558.99      558.88     29.05 o 
  -9  17   1      175.27      288.09     33.97 o 
  -7  17   1       62.81       70.12     13.03 o 
  -5  17   1      519.27      359.81     17.65 o 
  -3  17   1     2936.82     2824.18     45.04 o 
  -1  17   1      574.32      498.30     11.13 o 
   1  17   1      300.47      315.87     13.55 o 
   3  17   1      714.91      728.17     15.79 o 
   5  17   1      403.03      590.55     17.74 o 
   7  17   1      265.70      276.81     17.32 o 
   9  17   1      225.50      243.21     25.49 o 
  -8  18   1       78.15      101.70     16.27 o 
  -6  18   1       97.29      108.07     13.04 o 
  -4  18   1     1294.92     1226.41     28.34 o 
  -2  18   1      145.74      231.80      9.31 o 
   0  18   1     1582.96     2023.26     26.34 o 
   2  18   1      339.93      363.44      9.81 o 
   4  18   1      121.15      112.45     19.07 o 
   6  18   1      185.79      234.13     13.81 o 
   8  18   1      446.37      506.74     22.47 o 
  -9  19   1      130.25      192.94     26.80 o 
  -7  19   1      103.46      152.81     15.93 o 
  -5  19   1      254.88      638.83     23.46 o 
  -3  19   1      448.25      557.26     15.98 o 
  -1  19   1      994.13     1077.57     17.16 o 
   1  19   1     3845.59     3979.55     50.20 o 
   3  19   1     9143.86     8980.96    135.55 o 
   5  19   1      911.45      975.45     23.99 o 
   7  19   1       96.88      189.70     17.35 o 
   9  19   1      503.26      564.09     27.95 o 
  -8  20   1      148.87      135.49     20.42 o 
  -6  20   1      597.38      579.93     25.34 o 
  -4  20   1      355.07      408.29     19.83 o 
  -2  20   1       92.68      185.66      9.20 o 
   0  20   1      788.99     1056.13     16.01 o 
   2  20   1     3344.35     3305.24     45.04 o 
   4  20   1     4526.80     4643.25     92.25 o 
   6  20   1      663.21      691.01     25.12 o 
   8  20   1      153.36      198.11     19.41 o 
  -9  21   1      120.47      119.62     31.74 o 
  -7  21   1      765.55      974.96     47.41 o 
  -5  21   1      641.78      518.54     25.18 o 
  -3  21   1      560.74      558.19     16.48 o 
  -1  21   1      415.31      416.66     10.19 o 
   1  21   1      494.21      501.52     11.54 o 
   3  21   1      696.78      681.04     17.80 o 
   5  21   1      131.19      308.07     17.70 o 
   7  21   1      249.37      277.71     20.13 o 
   9  21   1      163.64      209.43     24.02 o 
  -8  22   1       20.58       56.70     21.70 o 
  -6  22   1      112.95      114.75     16.61 o 
  -4  22   1     6917.38     6771.54    125.94 o 
  -2  22   1     2048.28     2685.66     41.93 o 
   0  22   1      937.68     1209.28     18.07 o 
   2  22   1     1540.37     1425.30     24.52 o 
   4  22   1      320.11      413.55     21.00 o 
   6  22   1      148.48      155.45     17.73 o 
   8  22   1        1.47       27.23     13.41 o 
  -7  23   1      416.34      445.18     27.50 o 
  -5  23   1       50.84       28.57     12.00 o 
  -3  23   1      704.98      901.33     23.18 o 
  -1  23   1      340.10      336.98     10.05 o 
   1  23   1     1351.04     1388.23     23.37 o 
   3  23   1      961.02      952.51     22.20 o 
   5  23   1      239.45      218.49     16.79 o 
   7  23   1      508.09      578.52     32.76 o 
  -8  24   1      140.31      149.38     28.85 o 
  -6  24   1      432.49      421.73     24.64 o 
  -4  24   1     4307.27     4156.43     81.95 o 
  -2  24   1     3568.82     3290.90     50.64 o 
   0  24   1     4495.84     5434.13     65.83 o 
   2  24   1     2325.30     2295.80     36.07 o 
   4  24   1      571.21      551.09     21.60 o 
   6  24   1      109.86       95.37     16.57 o 
   8  24   1       90.60      127.97     18.98 o 
  -7  25   1      387.04      537.25     30.04 o 
  -5  25   1      591.19      532.14     24.82 o 
  -3  25   1      190.50      247.56     14.20 o 
  -1  25   1     2681.90     2576.95     37.48 o 
   1  25   1     1347.18     1298.95     22.04 o 
   3  25   1      231.90      428.47     15.26 o 
   5  25   1       35.06       57.15     14.59 o 
   7  25   1      425.51      473.92     29.64 o 
  -8  26   1      516.27      515.29     44.31 o 
  -6  26   1      121.38       77.80     16.63 o 
  -4  26   1     1562.35     1414.78     45.28 o 
  -2  26   1     2292.38     3227.23     50.32 o 
   0  26   1     1140.60     1388.08     23.99 o 
   2  26   1      775.78     1059.76     20.95 o 
   4  26   1       78.93       92.34     12.15 o 
   6  26   1       62.67       72.61     17.07 o 
   8  26   1       98.69      114.29     25.42 o 
  -7  27   1       65.65      148.17     21.01 o 
  -5  27   1      252.97      291.25     21.79 o 
  -3  27   1      294.66      328.26     14.98 o 
  -1  27   1      179.81      228.79     12.70 o 
   1  27   1      242.32      202.07     10.06 o 
   3  27   1      357.95      403.32     17.41 o 
   5  27   1       26.33       73.53     15.60 o 
   7  27   1      110.88      249.11     31.11 o 
  -8  28   1      629.71      635.92     55.33 o 
  -6  28   1      484.75      510.75     29.29 o 
  -4  28   1      830.89      748.39     25.88 o 
  -2  28   1     2133.52     1956.12     33.87 o 
   0  28   1       72.82       80.17      8.24 o 
   2  28   1       17.48       31.61      7.76 o 
   4  28   1      253.78      219.04     15.65 o 
   6  28   1      107.77      143.74     20.01 o 
   8  28   1      136.02      230.88     28.68 o 
  -7  29   1       89.81      291.66     33.14 o 
  -5  29   1      174.82      167.53     19.21 o 
  -3  29   1      995.44      992.38     24.97 o 
  -1  29   1     1815.45     1528.22     27.31 o 
   1  29   1      780.34      682.58     15.85 o 
   3  29   1     1348.52     1413.71     31.71 o 
   5  29   1      411.80      376.95     31.53 o 
   7  29   1      568.68      608.22     33.34 o 
  -6  30   1       48.11       73.20     18.47 o 
  -4  30   1      117.28      123.43     15.20 o 
  -2  30   1       34.71       80.13      9.14 o 
   0  30   1      585.20      588.99     15.51 o 
   2  30   1       10.56      102.56      9.51 o 
   4  30   1      681.08      611.61     24.53 o 
   6  30   1      242.60      261.49     33.65 o 
  -7  31   1      346.90      341.75     37.55 o 
  -5  31   1      114.04      121.07     18.82 o 
  -3  31   1        4.90       -7.34      9.09 o 
  -1  31   1      696.40      664.19     16.12 o 
   1  31   1     1432.61     1284.17     23.85 o 
   3  31   1      372.80      343.57     17.16 o 
   5  31   1      114.36      134.77     19.65 o 
   7  31   1      238.51      248.94     26.21 o 
  -6  32   1       31.88       36.95     18.26 o 
  -4  32   1      534.73      497.64     24.43 o 
  -2  32   1      152.64      100.85     10.12 o 
   0  32   1      577.25      679.29     17.23 o 
   2  32   1       73.27      130.32     10.74 o 
   4  32   1      241.92      378.03     22.05 o 
   6  32   1      136.47      143.54     22.42 o 
  -7  33   1      240.95      283.01     42.47 o 
  -5  33   1       20.79       54.40     17.74 o 
  -3  33   1      129.95      126.05     14.55 o 
  -1  33   1      107.56       68.06      8.88 o 
   1  33   1       96.31       54.95      9.07 o 
   3  33   1      322.28      294.83     16.85 o 
   5  33   1      443.47      338.57     26.61 o 
   7  33   1       78.62       61.08     24.52 o 
  -6  34   1      203.03      183.41     23.87 o 
  -4  34   1       39.73       68.08     15.66 o 
  -2  34   1       25.34        5.03      9.36 o 
   0  34   1      153.97      176.75     11.10 o 
   2  34   1      125.40      138.51     14.97 o 
   4  34   1       44.18       77.60     16.05 o 
   6  34   1      179.01      183.20     27.64 o 
  -5  35   1      226.37      202.77     20.47 o 
  -3  35   1      198.98      188.75     16.44 o 
  -1  35   1       79.03       86.18     10.69 o 
   1  35   1      201.59      197.87     12.84 o 
   3  35   1       57.56       80.90     14.17 o 
   5  35   1      386.31      401.63     25.66 o 
  -6  36   1       54.11       52.31     26.52 o 
  -4  36   1     1504.69     1569.92     43.51 o 
  -2  36   1      940.51      827.05     23.13 o 
   0  36   1       28.61       27.68      9.07 o 
   2  36   1       44.49       50.80     11.96 o 
   4  36   1       96.67      172.62     18.91 o 
   6  36   1       23.67       21.49     22.84 o 
  -5  37   1       60.19       72.20     20.12 o 
  -3  37   1      499.08      481.31     23.12 o 
  -1  37   1      121.70       85.08     11.58 o 
   1  37   1      133.31      102.02     11.85 o 
   3  37   1      396.43      361.63     21.19 o 
   5  37   1       52.51       41.16     19.82 o 
  -4  38   1      140.19      161.07     19.58 o 
  -2  38   1       56.62       30.76     12.69 o 
   0  38   1       18.66       11.94      9.38 o 
   2  38   1      434.19      452.74     20.76 o 
   4  38   1       86.24       60.52     17.29 o 
  -5  39   1       14.17       16.36     19.38 o 
  -3  39   1      108.82      163.21     24.86 o 
  -1  39   1       28.43       41.44     12.04 o 
   1  39   1      474.39      451.97     19.64 o 
   3  39   1       16.77       23.72     15.39 o 
   5  39   1       39.13       43.31     18.97 o 
  -4  40   1       71.68       69.69     20.19 o 
  -2  40   1      479.52      435.36     24.24 o 
   0  40   1      676.70      621.45     18.71 o 
   2  40   1       41.39       56.66     16.32 o 
   4  40   1       91.03      114.96     19.26 o 
  -3  41   1       31.21       18.10     18.13 o 
  -1  41   1      430.35      444.33     19.82 o 
   1  41   1       50.45       49.96     13.04 o 
   3  41   1      409.55      302.34     24.89 o 
  -4  42   1        5.64      -17.70     22.53 o 
  -2  42   1      142.85      210.77     20.68 o 
   0  42   1      642.52      597.46     21.11 o 
   2  42   1      520.01      549.20     29.18 o 
   4  42   1        2.39       -1.85     20.61 o 
  -3  43   1       23.48       14.85     21.93 o 
  -1  43   1      134.07      154.00     18.24 o 
   1  43   1       68.60       79.44     19.44 o 
   3  43   1      413.45      354.13     29.18 o 
  -2  44   1      632.78      585.73     33.78 o 
   0  44   1        9.09       60.20     21.19 o 
   2  44   1      377.06      495.80     31.90 o 
  -1  45   1       35.93      133.13     21.02 o 
   1  45   1      992.27      879.34     35.58 o 
   0  46   1       53.44       79.16     22.80 o 
  -8   0   2     1706.71     1370.96     33.77 o 
  -6   0   2      644.97      570.15     14.92 o 
  -4   0   2      286.15      188.85      9.50 o 
  -2   0   2    26155.21    22212.27    371.05 o 
   0   0   2    14017.65    13538.83    445.46 o 
   2   0   2     5160.71     4503.82     63.36 o 
   4   0   2     3498.10     3340.83     43.98 o 
   6   0   2      425.25      424.12     13.56 o 
   8   0   2       87.09       74.12     13.09 o 
  10   0   2      309.17      252.38     55.73 o 
  -9   1   2       46.56       87.49     24.84 o 
  -7   1   2      165.57      202.06      8.03 o 
  -5   1   2      413.53      407.97      9.63 o 
  -3   1   2      718.48      732.11     11.02 o 
  -1   1   2    14525.11    12743.57    222.20 o 
   1   1   2     7994.13     6309.59     64.03 o 
   3   1   2     3621.25     3318.53     30.86 o 
   5   1   2     2378.39     2223.76     26.21 o 
   7   1   2      121.87      136.16      8.57 o 
   9   1   2      536.08      501.16     19.14 o 
  -8   2   2      447.53      519.93     14.97 o 
  -6   2   2      715.13      749.07     13.40 o 
  -4   2   2      423.42      528.67     18.40 o 
  -2   2   2     3374.34     3098.31     38.16 o 
   0   2   2     3196.93     3217.34     67.01 o 
   2   2   2     3664.32     2944.97     32.26 o 
   4   2   2       10.09       19.68      2.83 o 
   6   2   2      701.33      721.22     12.75 o 
   8   2   2       41.76       33.27      7.98 o 
  10   2   2       79.75       63.38     22.22 o 
  -9   3   2       87.01      107.49     25.89 o 
  -7   3   2      116.38      115.51      7.11 o 
  -5   3   2     1279.62     1262.90     18.40 o 
  -3   3   2     2682.81     3038.75     34.33 o 
  -1   3   2    49396.73    43899.83    753.77 o 
   1   3   2    28138.82    23765.16    281.52 o 
   3   3   2     7876.68     7510.88     71.20 o 
   5   3   2      397.04      578.72      9.66 o 
   7   3   2      277.18      296.41     10.97 o 
   9   3   2      277.59      244.96     16.25 o 
  -8   4   2      156.35      145.95     11.00 o 
  -6   4   2     3554.01     3128.28     38.74 o 
  -4   4   2     2354.38     2130.88     24.33 o 
  -2   4   2     3839.71     3925.85     45.97 o 
   0   4   2      985.28      956.07     15.21 o 
   2   4   2     6402.00     6662.95    104.52 o 
   4   4   2     2312.52     2320.32     25.24 o 
   6   4   2     1962.28     1676.12     23.44 o 
   8   4   2       52.80       77.50      9.34 o 
  10   4   2       24.39       38.61     21.01 o 
  -9   5   2      140.31      102.72     14.89 o 
  -7   5   2      575.91      573.87     14.04 o 
  -5   5   2      164.89      403.84      8.43 o 
  -3   5   2    22701.04    21333.49    219.21 o 
  -1   5   2    14988.58    14109.83    244.33 o 
   1   5   2    29343.97    26158.62    347.37 o 
   3   5   2     2525.01     2985.69     31.86 o 
   5   5   2      373.75      371.09      8.11 o 
   7   5   2      231.41      305.06     12.23 o 
   9   5   2       30.09       41.49     11.63 o 
  -8   6   2       95.26       84.19      9.78 o 
  -6   6   2     1218.88     1214.80     20.57 o 
  -4   6   2      197.25      317.95     16.67 o 
  -2   6   2      648.84      683.86     10.85 o 
   0   6   2    47112.89    53791.45    988.71 o 
   2   6   2     7756.35     6920.55     77.74 o 
   4   6   2     1020.02     1133.92     26.22 o 
   6   6   2      454.38      541.27     14.85 o 
   8   6   2       85.81       99.52     11.64 o 
  10   6   2        0.00       22.39     17.50 o 
  -9   7   2       88.02       72.51     12.81 o 
  -7   7   2      464.56      380.30     13.48 o 
  -5   7   2     1656.89     1460.47     21.20 o 
  -3   7   2     1742.34     1982.53     23.54 o 
  -1   7   2     7199.90     6894.48     93.78 o 
   1   7   2    50717.92    46742.19    564.27 o 
   3   7   2     1599.88     1525.45     18.85 o 
   5   7   2     1756.69     1919.96     25.83 o 
   7   7   2      256.22      213.11     11.33 o 
   9   7   2      784.16      761.96     24.43 o 
  -8   8   2      120.53      107.29     11.55 o 
  -6   8   2     1172.50     1046.45     21.29 o 
  -4   8   2     3749.14     3333.05     39.26 o 
  -2   8   2     3357.38     3680.01     46.11 o 
   0   8   2    27296.33    32543.32    472.06 o 
   2   8   2     2744.14     2743.00     35.16 o 
   4   8   2      280.44      323.58     12.30 o 
   6   8   2     1312.59     1247.43     24.74 o 
   8   8   2      421.63      421.48     17.35 o 
  10   8   2       72.68       66.52     19.61 o 
  -9   9   2       71.42       58.61     12.48 o 
  -7   9   2       90.67       78.90      9.92 o 
  -5   9   2      322.77      455.59     10.66 o 
  -3   9   2     1165.61     1357.81     21.52 o 
  -1   9   2    19524.03    18602.97    246.10 o 
   1   9   2    11210.02    10659.33    131.33 o 
   3   9   2     7059.17     7122.76     78.95 o 
   5   9   2      688.17      885.35     15.89 o 
   7   9   2      467.19      403.64     17.78 o 
   9   9   2       46.50       64.32     12.98 o 
  -8  10   2      186.07      200.81     16.15 o 
  -6  10   2      122.59      131.59      8.99 o 
  -4  10   2      415.66      478.17     14.41 o 
  -2  10   2     1071.12      975.64     17.39 o 
   0  10   2     1480.49     1731.35     21.67 o 
   2  10   2      360.89      303.48      6.92 o 
   4  10   2     2289.98     2192.48     27.71 o 
   6  10   2     1756.38     1488.55     29.20 o 
   8  10   2        9.72       32.24      9.46 o 
  -9  11   2      140.14      120.87     16.32 o 
  -7  11   2       12.71       18.44      9.14 o 
  -5  11   2      265.32      189.42      8.56 o 
  -3  11   2      846.60      904.61     14.96 o 
  -1  11   2     3781.76     3867.76     48.31 o 
   1  11   2     3361.02     3092.21     39.77 o 
   3  11   2     2178.38     2043.06     26.02 o 
   5  11   2     1722.87     1545.24     25.19 o 
   7  11   2      677.41      567.86     19.29 o 
   9  11   2       58.45       91.40     14.82 o 
  -8  12   2       82.67       89.89     12.93 o 
  -6  12   2     1592.11     1248.70     27.10 o 
  -4  12   2       52.26       68.55      5.55 o 
  -2  12   2     4501.98     5152.79     75.43 o 
   0  12   2      114.21      153.51      4.51 o 
   2  12   2     1354.74     2044.06     43.78 o 
   4  12   2      791.87      624.48     11.23 o 
   6  12   2        0.23       23.85      7.94 o 
   8  12   2      115.25      121.69     12.91 o 
  -9  13   2      526.43      551.97     30.43 o 
  -7  13   2       39.57       31.95     10.02 o 
  -5  13   2      180.01      225.79     10.44 o 
  -3  13   2      573.40      784.33     22.95 o 
  -1  13   2     8401.49     8381.44    102.24 o 
   1  13   2     6518.81     7009.14     82.63 o 
   3  13   2       64.80       96.13      7.64 o 
   5  13   2       78.75      160.84     13.05 o 
   7  13   2      127.43      183.10     12.01 o 
   9  13   2      618.76      607.69     25.82 o 
  -8  14   2       48.17      110.38     17.02 o 
  -6  14   2       73.00       70.35     10.51 o 
  -4  14   2     1787.56     1739.79     27.89 o 
  -2  14   2      796.18      859.31     16.54 o 
   0  14   2    20983.12    28500.69    307.34 o 
   2  14   2      581.70      573.77     13.79 o 
   4  14   2      310.71      457.36     12.99 o 
   6  14   2      594.11      473.76     17.20 o 
   8  14   2       50.18       36.56     11.85 o 
  -9  15   2       13.74      151.83     18.78 o 
  -7  15   2      744.61      764.49     26.17 o 
  -5  15   2     1121.08      857.11     20.39 o 
  -3  15   2     1104.30     1165.68     24.04 o 
  -1  15   2     2085.81     2607.15     65.57 o 
   1  15   2     2311.77     2764.11     56.84 o 
   3  15   2      127.28      153.89      7.57 o 
   5  15   2     1148.83     1158.16     23.80 o 
   7  15   2      625.14      646.03     23.72 o 
   9  15   2      178.05      266.03     21.01 o 
  -8  16   2      208.05      293.20     23.91 o 
  -6  16   2        6.34       10.37      9.25 o 
  -4  16   2      669.64      803.40     21.05 o 
  -2  16   2      542.20      595.27     13.41 o 
   0  16   2    14778.81    18616.34    201.87 o 
   2  16   2      240.27      249.41      7.78 o 
   4  16   2     3743.03     3529.96     53.68 o 
   6  16   2     1745.35     1501.97     32.87 o 
   8  16   2      178.04      232.93     16.03 o 
  -9  17   2      391.54      458.40     42.05 o 
  -7  17   2      113.56      134.42     14.83 o 
  -5  17   2       12.84       65.41      9.40 o 
  -3  17   2       88.82      134.54      9.68 o 
  -1  17   2     1072.35     1235.38     17.28 o 
   1  17   2     3347.58     3547.91     44.88 o 
   3  17   2      362.85      428.60     11.97 o 
   5  17   2      194.05      254.48     13.17 o 
   7  17   2      340.54      329.62     18.82 o 
   9  17   2      366.02      388.38     26.61 o 
  -8  18   2      208.21      230.18     22.47 o 
  -6  18   2      503.30      426.95     20.48 o 
  -4  18   2     1337.56     1202.11     27.99 o 
  -2  18   2      588.60      614.55     13.51 o 
   0  18   2     1602.66     2172.68     26.58 o 
   2  18   2     1635.04     2004.70     28.98 o 
   4  18   2     2076.08     1799.43     31.24 o 
   6  18   2     1446.45     1348.70     30.77 o 
   8  18   2      441.44      416.95     21.77 o 
  -9  19   2       86.56       94.08     19.90 o 
  -7  19   2      269.95      345.77     20.96 o 
  -5  19   2     2491.63     2041.19     50.12 o 
  -3  19   2     5089.57     5129.86     80.31 o 
  -1  19   2     1780.90     1977.92     31.36 o 
   1  19   2     3785.44     3680.59     46.80 o 
   3  19   2      112.85      132.55      9.02 o 
   5  19   2     1211.61      992.65     24.39 o 
   7  19   2       42.65       54.21     12.51 o 
   9  19   2      353.32      397.31     28.40 o 
  -8  20   2       48.34       64.08     21.93 o 
  -6  20   2      222.14      261.05     25.12 o 
  -4  20   2     2042.74     2332.28     47.02 o 
  -2  20   2     1375.97     1731.71     26.77 o 
   0  20   2      604.32      743.46     11.85 o 
   2  20   2      978.17     1051.10     18.04 o 
   4  20   2      309.96      493.60     23.83 o 
   6  20   2      434.91      422.47     19.57 o 
   8  20   2      117.17      109.60     21.58 o 
  -9  21   2       56.74       57.59     29.22 o 
  -7  21   2       85.13      124.07     19.73 o 
  -5  21   2       54.91      141.73     16.58 o 
  -3  21   2      664.51      725.28     18.81 o 
  -1  21   2      670.78      710.89     13.49 o 
   1  21   2       30.39       74.83      7.50 o 
   3  21   2     5616.82     6084.04     94.80 o 
   5  21   2      674.12      524.45     19.13 o 
   7  21   2      109.40      137.28     16.49 o 
   9  21   2      462.84      412.17     31.53 o 
  -8  22   2       82.56       43.90     21.32 o 
  -6  22   2       81.06       65.63     14.21 o 
  -4  22   2     4929.72     4423.09     95.08 o 
  -2  22   2      115.39      460.73     16.24 o 
   0  22   2        1.35        2.56      3.93 o 
   2  22   2     2455.19     2915.32     43.51 o 
   4  22   2     2235.37     2006.53     46.50 o 
   6  22   2      315.47      320.67     20.04 o 
   8  22   2      330.27      327.01     26.66 o 
  -7  23   2      483.82      534.34     28.64 o 
  -5  23   2       18.65       -1.04     11.86 o 
  -3  23   2     7060.47     7200.18    116.70 o 
  -1  23   2       85.92      133.73      8.15 o 
   1  23   2       74.22       89.44      9.97 o 
   3  23   2     2275.19     2249.11     43.59 o 
   5  23   2      535.80      505.35     22.34 o 
   7  23   2      210.99      247.44     19.81 o 
  -8  24   2      642.84      707.73     38.77 o 
  -6  24   2      335.75      378.99     31.79 o 
  -4  24   2     1399.98     1288.27     36.65 o 
  -2  24   2     2622.39     2621.30     41.72 o 
   0  24   2     2637.69     3199.72     42.00 o 
   2  24   2     1449.54     1578.92     27.14 o 
   4  24   2      111.09      175.62     14.67 o 
   6  24   2       85.93       84.31     16.63 o 
   8  24   2       89.23      102.66     20.51 o 
  -7  25   2       75.83      110.27     25.16 o 
  -5  25   2       68.56      152.28     17.90 o 
  -3  25   2     2392.30     2921.54     52.79 o 
  -1  25   2       56.14      119.24     11.07 o 
   1  25   2      316.78      327.03     10.71 o 
   3  25   2     1943.37     2023.93     40.74 o 
   5  25   2      146.39      156.72     15.90 o 
   7  25   2      417.80      396.99     27.18 o 
  -8  26   2      429.28      438.46     35.52 o 
  -6  26   2      233.36      229.52     21.15 o 
  -4  26   2     1096.46     1114.24     33.94 o 
  -2  26   2     1876.99     1923.46     32.93 o 
   0  26   2      477.40      647.65     14.99 o 
   2  26   2       63.04      254.85     12.06 o 
   4  26   2      369.19      342.05     17.68 o 
   6  26   2      540.21      541.23     29.76 o 
   8  26   2       43.63       93.65     20.88 o 
  -7  27   2      491.87      577.81     37.30 o 
  -5  27   2       82.89      101.30     16.18 o 
  -3  27   2      543.05      540.47     19.38 o 
  -1  27   2       96.01      161.47      9.37 o 
   1  27   2      923.93      803.08     16.99 o 
   3  27   2      100.89      130.34     12.49 o 
   5  27   2       38.01       50.52     15.21 o 
   7  27   2      787.69      758.85     29.91 o 
  -8  28   2      197.93      367.10     40.57 o 
  -6  28   2      103.01      101.29     18.07 o 
  -4  28   2      265.23      347.77     20.78 o 
  -2  28   2      256.69      201.25     11.12 o 
   0  28   2       58.85       44.41      7.72 o 
   2  28   2     2101.20     1862.92     31.67 o 
   4  28   2        4.75       44.99     11.20 o 
   6  28   2      328.42      391.24     29.16 o 
   8  28   2      276.80      248.31     29.59 o 
  -7  29   2      488.37      480.21     34.88 o 
  -5  29   2       65.23       90.11     19.94 o 
  -3  29   2      469.11      404.33     19.25 o 
  -1  29   2       30.13       55.85      7.80 o 
   1  29   2      145.10      134.01      8.96 o 
   3  29   2      152.57      233.76     15.35 o 
   5  29   2       41.32      111.06     18.04 o 
   7  29   2      125.90      178.23     20.60 o 
  -6  30   2       22.09       21.08     15.74 o 
  -4  30   2      805.72      741.12     28.47 o 
  -2  30   2      661.36      527.24     16.08 o 
   0  30   2      443.33      542.40     15.05 o 
   2  30   2       36.34       46.29      9.67 o 
   4  30   2       81.37       82.21     13.14 o 
   6  30   2       46.14       45.13     17.42 o 
  -7  31   2       75.99       85.38     27.92 o 
  -5  31   2       14.69       13.61     15.30 o 
  -3  31   2      486.01      489.06     19.75 o 
  -1  31   2      217.81      329.61     16.82 o 
   1  31   2      245.48      279.83     11.56 o 
   3  31   2      601.03      585.23     20.08 o 
   5  31   2       80.87      113.35     19.08 o 
   7  31   2       55.16       76.31     21.23 o 
  -6  32   2       13.60       39.43     19.00 o 
  -4  32   2       91.74      113.07     15.50 o 
  -2  32   2      439.66      418.14     17.08 o 
   0  32   2       54.17       58.56      8.52 o 
   2  32   2       22.32       13.66      9.75 o 
   4  32   2       82.48       89.37     15.29 o 
   6  32   2       10.50       25.54     15.98 o 
  -7  33   2      128.86      153.37     31.62 o 
  -5  33   2      274.02      280.51     24.46 o 
  -3  33   2      171.47      161.66     13.81 o 
  -1  33   2       29.68       10.92      7.96 o 
   1  33   2      106.95       91.61      9.24 o 
   3  33   2      282.64      279.02     18.19 o 
   5  33   2       51.44      113.44     20.26 o 
   7  33   2      164.31      175.60     28.66 o 
  -6  34   2       32.71        1.12     18.91 o 
  -4  34   2      482.48      518.31     26.04 o 
  -2  34   2       62.38       58.63     10.51 o 
   0  34   2      251.24      229.43     12.05 o 
   2  34   2      374.08      461.86     17.74 o 
   4  34   2     1201.40     1063.22     34.00 o 
   6  34   2       28.53       56.17     20.28 o 
  -5  35   2      213.57      247.10     24.87 o 
  -3  35   2     1053.80     1031.67     30.00 o 
  -1  35   2      179.84      236.77     16.57 o 
   1  35   2      169.38      118.99     11.48 o 
   3  35   2      167.09      169.46     15.29 o 
   5  35   2      187.71      220.12     19.45 o 
  -6  36   2       23.68       30.77     25.91 o 
  -4  36   2       54.51      161.65     18.21 o 
  -2  36   2       85.96       89.97     15.17 o 
   0  36   2       61.10       66.93      9.63 o 
   2  36   2      707.24      642.47     26.92 o 
   4  36   2       83.33       94.26     15.89 o 
   6  36   2       28.93       94.50     31.33 o 
  -5  37   2      105.61      130.74     19.58 o 
  -3  37   2      188.36      205.09     17.67 o 
  -1  37   2       95.38      108.70     12.80 o 
   1  37   2      370.98      329.74     24.31 o 
   3  37   2       69.43       70.54     14.03 o 
   5  37   2       43.79       52.98     18.10 o 
  -4  38   2      300.98      280.37     22.50 o 
  -2  38   2      138.53      172.54     16.06 o 
   0  38   2      550.23      608.82     17.95 o 
   2  38   2      278.09      247.32     18.50 o 
   4  38   2      163.48      230.81     20.00 o 
  -5  39   2      104.58       88.12     21.43 o 
  -3  39   2      234.89      219.25     20.29 o 
  -1  39   2      566.30      534.78     20.47 o 
   1  39   2      112.73      125.75     14.11 o 
   3  39   2     1137.51      973.32     33.98 o 
   5  39   2      127.09      153.40     22.99 o 
  -4  40   2       10.78       16.31     18.70 o 
  -2  40   2      154.62      123.16     17.43 o 
   0  40   2      172.41      181.94     13.31 o 
   2  40   2      325.90      326.66     22.43 o 
   4  40   2      282.12      274.01     25.26 o 
  -3  41   2      576.47      507.03     35.86 o 
  -1  41   2       47.96       35.57     12.35 o 
   1  41   2      247.60      226.56     16.59 o 
   3  41   2      599.31      587.66     48.28 o 
  -4  42   2        6.34       15.06     23.03 o 
  -2  42   2      485.74      551.37     36.57 o 
   0  42   2       23.67       45.98     13.13 o 
   2  42   2      588.38      700.99     29.43 o 
   4  42   2       61.12       42.03     22.18 o 
  -3  43   2       29.25       45.98     31.52 o 
  -1  43   2      216.90      163.65     16.92 o 
   1  43   2      231.46      193.83     18.05 o 
   3  43   2       92.47      145.05     23.81 o 
  -2  44   2      585.35      578.19     33.54 o 
   0  44   2     1395.95     1313.97     45.14 o 
   2  44   2      327.07      307.06     35.15 o 
  -1  45   2      629.66      627.31     28.43 o 
   1  45   2       39.77      148.92     21.18 o 
   0  46   2      354.87      320.51     26.86 o 
  -7   1   3       40.57      109.29      6.56 o 
  -5   1   3      871.55      906.93     14.56 o 
  -3   1   3     1371.07     1519.92     20.06 o 
  -1   1   3     4225.10     3497.04     68.10 o 
   1   1   3     5039.61     3965.54     41.18 o 
   3   1   3     5341.36     4504.64     41.50 o 
   5   1   3     4047.79     3570.49     38.28 o 
   7   1   3      238.01      270.24     10.96 o 
   9   1   3       43.58       67.30     12.15 o 
  -8   2   3      900.60      711.54     17.23 o 
  -6   2   3      980.04      963.85     15.65 o 
  -4   2   3      487.71      587.26      9.60 o 
  -2   2   3      337.17      542.92     61.11 o 
   0   2   3     1573.55     1483.65     20.62 o 
   2   2   3      575.51     1123.30     37.87 o 
   4   2   3      372.80      466.04      7.26 o 
   6   2   3      145.95      161.69      9.10 o 
   8   2   3       87.08       83.29      9.48 o 
  10   2   3      302.70      259.56     30.97 o 
  -9   3   3       84.92       84.90     40.85 o 
  -7   3   3      287.43      218.80      9.07 o 
  -5   3   3     1241.00     1098.83     15.86 o 
  -3   3   3     4840.48     4611.71     50.82 o 
  -1   3   3    30178.74    26047.62    579.86 o 
   1   3   3    10648.20     8911.00    103.52 o 
   3   3   3     2750.47     2680.95     28.08 o 
   5   3   3      201.23      588.58     10.09 o 
   7   3   3       46.16       51.82      7.88 o 
   9   3   3       54.94       45.89     12.09 o 
  -8   4   3      252.55      240.50     12.95 o 
  -6   4   3      186.84      504.64     14.40 o 
  -4   4   3     2807.32     2782.36     32.41 o 
  -2   4   3     9889.04     9389.79    119.79 o 
   0   4   3     1651.47     1635.29     22.31 o 
   2   4   3    10071.68     8397.24     88.57 o 
   4   4   3     2528.16     2370.89     26.27 o 
   6   4   3      985.08     1005.17     17.63 o 
   8   4   3      461.75      508.66     16.77 o 
  10   4   3       31.59       14.57     21.55 o 
  -9   5   3       31.77       -2.48     23.92 o 
  -7   5   3     1281.88     1105.66     23.47 o 
  -5   5   3      695.79     1116.66     16.13 o 
  -3   5   3     9310.17     9611.84    110.68 o 
  -1   5   3    28374.05    26218.65    419.03 o 
   1   5   3     9026.42     7909.95     86.95 o 
   3   5   3     2265.38     2183.47     23.87 o 
   5   5   3      994.12      760.53     12.10 o 
   7   5   3      156.17      174.11     10.21 o 
   9   5   3      149.37      177.82     14.86 o 
  -8   6   3       13.39       11.00      9.15 o 
  -6   6   3     3939.68     3497.83     49.65 o 
  -4   6   3       79.53      108.83      4.94 o 
  -2   6   3     2827.15     3479.65     68.44 o 
   0   6   3    22777.52    25054.45    313.31 o 
   2   6   3      610.68     1069.06     33.65 o 
   4   6   3     1186.95     1013.99     14.06 o 
   6   6   3      971.48      964.18     17.73 o 
   8   6   3      359.69      398.91     17.85 o 
  10   6   3       78.02       77.73     20.50 o 
  -9   7   3       34.46       21.58     14.36 o 
  -7   7   3      175.95      112.45     10.08 o 
  -5   7   3     1430.67     1416.93     21.44 o 
  -3   7   3     2506.59     2557.08     32.21 o 
  -1   7   3    37781.93    35726.92    477.11 o 
   1   7   3     8450.76     7656.16     99.39 o 
   3   7   3     2077.36     2227.14     26.83 o 
   5   7   3     2808.15     2953.61     38.53 o 
   7   7   3      328.72      299.65     13.08 o 
   9   7   3       74.39      118.78     13.45 o 
  -8   8   3       77.05       84.29     11.88 o 
  -6   8   3      131.00      148.07      9.55 o 
  -4   8   3      700.08      885.88     15.13 o 
  -2   8   3     1387.49     1650.99     30.06 o 
   0   8   3     2333.66     2471.33     29.02 o 
   2   8   3     1073.94     1134.35     16.44 o 
   4   8   3       99.80      137.09      5.39 o 
   6   8   3     1987.07     1771.57     28.84 o 
   8   8   3       42.60       93.05     11.63 o 
  -9   9   3      377.21      353.44     28.99 o 
  -7   9   3      683.05      570.29     19.50 o 
  -5   9   3       56.12      523.57     12.83 o 
  -3   9   3     1192.21     1331.12     18.47 o 
  -1   9   3     5844.57     5335.04     69.86 o 
   1   9   3     3175.99     2786.11     31.26 o 
   3   9   3      405.49     1026.01     74.35 o 
   5   9   3     1755.27     1604.55     24.35 o 
   7   9   3      202.96      248.15     12.30 o 
   9   9   3      624.58      650.84     28.22 o 
  -8  10   3       95.07      109.28     13.76 o 
  -6  10   3      564.68      503.41     16.97 o 
  -4  10   3      530.08      543.01      9.76 o 
  -2  10   3       40.42       68.30      4.82 o 
   0  10   3     1208.75     1476.51     17.24 o 
   2  10   3     1615.50     1853.92     24.98 o 
   4  10   3      142.48      144.61      5.66 o 
   6  10   3      762.61      717.66     18.31 o 
   8  10   3      325.70      282.22     16.20 o 
  -9  11   3      158.96      167.72     19.12 o 
  -7  11   3       35.62       69.58     11.15 o 
  -5  11   3      734.08      690.99     17.37 o 
  -3  11   3      481.47      603.52     10.71 o 
  -1  11   3      386.72      452.36     13.04 o 
   1  11   3      107.71      119.23      5.10 o 
   3  11   3       54.01      290.23     76.59 o 
   5  11   3      409.59      632.15     14.21 o 
   7  11   3      352.64      292.04     15.74 o 
   9  11   3      294.25      343.88     20.53 o 
  -8  12   3      216.98      254.00     18.90 o 
  -6  12   3       66.61       59.32      8.93 o 
  -4  12   3      670.65      625.94     12.78 o 
  -2  12   3     4667.90     4801.21     70.73 o 
   0  12   3     1295.02     1464.52     17.59 o 
   2  12   3     4029.93     3812.28     46.93 o 
   4  12   3      512.27      460.07     10.06 o 
   6  12   3     1798.07     1506.93     27.69 o 
   8  12   3      323.98      305.90     16.15 o 
  -9  13   3      111.09      184.76     21.65 o 
  -7  13   3      328.84      319.73     18.05 o 
  -5  13   3      177.29      213.06      9.81 o 
  -3  13   3     1135.42     1108.21     20.62 o 
  -1  13   3      419.91      380.65     20.30 o 
   1  13   3     3237.12     3527.92     56.52 o 
   3  13   3     1343.88     1189.84     18.53 o 
   5  13   3     2060.31     1898.41     31.85 o 
   7  13   3      331.97      343.26     20.96 o 
   9  13   3      163.67      232.22     18.44 o 
  -8  14   3      239.73      250.34     21.11 o 
  -6  14   3      228.09      279.48     14.33 o 
  -4  14   3     1042.82     1080.70     20.85 o 
  -2  14   3      315.82      418.41     10.07 o 
   0  14   3    10842.86    14316.40    157.44 o 
   2  14   3     2785.33     3396.81     42.98 o 
   4  14   3      865.57      773.58     14.99 o 
   6  14   3     2231.43     2127.30     38.65 o 
   8  14   3       61.38       97.24     13.70 o 
  -9  15   3      417.48      562.21     42.72 o 
  -7  15   3       75.32      129.71     13.73 o 
  -5  15   3      468.31      612.95     18.42 o 
  -3  15   3     4017.02     3922.45     62.51 o 
  -1  15   3     9891.70     9963.20    110.53 o 
   1  15   3     6872.04     6576.99     71.29 o 
   3  15   3       34.92       48.41      4.87 o 
   5  15   3     2297.59     1913.47     34.55 o 
   7  15   3       95.70      120.82     11.35 o 
   9  15   3       92.68      106.86     17.12 o 
  -8  16   3      854.78      835.21     33.45 o 
  -6  16   3      232.41      221.78     13.53 o 
  -4  16   3     3035.60     3114.94     52.27 o 
  -2  16   3        8.06       34.24      5.13 o 
   0  16   3     8050.23     9702.46    103.01 o 
   2  16   3      196.94      216.20      8.54 o 
   4  16   3      972.86      988.02     20.04 o 
   6  16   3     1446.32     1275.47     29.71 o 
   8  16   3      302.75      330.57     17.12 o 
  -9  17   3      293.01      347.77     27.26 o 
  -7  17   3      135.44      152.78     15.30 o 
  -5  17   3      416.38      372.11     19.99 o 
  -3  17   3      216.05      349.66     13.70 o 
  -1  17   3      359.25      533.78     17.59 o 
   1  17   3     2833.52     3100.32     38.29 o 
   3  17   3     1701.62     1822.28     29.08 o 
   5  17   3      814.27      658.85     19.14 o 
   7  17   3       77.40      119.80     11.66 o 
   9  17   3      252.09      287.26     33.12 o 
  -8  18   3       51.39       93.61     17.86 o 
  -6  18   3      425.60      369.15     22.45 o 
  -4  18   3     2069.08     1709.30     34.48 o 
  -2  18   3     2902.63     2793.15     39.50 o 
   0  18   3      984.19     1208.45     15.93 o 
   2  18   3     1084.57     1116.42     17.63 o 
   4  18   3     1340.77     1070.73     21.71 o 
   6  18   3      912.50      822.30     25.81 o 
   8  18   3       21.83       35.03     11.77 o 
  -9  19   3       77.19       91.89     23.53 o 
  -7  19   3      213.16      231.92     23.86 o 
  -5  19   3      103.22      169.25     20.89 o 
  -3  19   3     7259.98     7758.69    118.13 o 
  -1  19   3     1783.51     1933.37     34.63 o 
   1  19   3      557.83      660.79     20.65 o 
   3  19   3      593.91      611.22     16.34 o 
   5  19   3     1117.93      970.05     24.20 o 
   7  19   3      153.31      143.58     13.54 o 
   9  19   3       28.85       67.71     18.46 o 
  -8  20   3       73.35      101.41     22.28 o 
  -6  20   3       77.33      111.16     20.17 o 
  -4  20   3     7795.97     7305.13    131.02 o 
  -2  20   3     1105.56     1186.64     20.08 o 
   0  20   3      725.02      946.03     13.58 o 
   2  20   3      224.88      292.87      9.96 o 
   4  20   3     3653.05     3035.24     51.26 o 
   6  20   3      276.75      289.22     15.96 o 
   8  20   3      379.82      419.52     22.42 o 
  -9  21   3       66.11       29.28     41.59 o 
  -7  21   3      939.54      983.48     44.60 o 
  -5  21   3     2296.38     1879.78     47.86 o 
  -3  21   3      146.46      246.27     12.24 o 
  -1  21   3     1539.56     1561.24     21.68 o 
   1  21   3      607.56      674.08     11.80 o 
   3  21   3     1282.29     1333.23     27.16 o 
   5  21   3       68.85       69.75      9.78 o 
   7  21   3      360.44      307.80     17.51 o 
  -8  22   3       92.08       83.00     22.68 o 
  -6  22   3      106.34      132.32     18.13 o 
  -4  22   3     1440.54     1301.64     36.09 o 
  -2  22   3     4379.68     4437.83     63.04 o 
   0  22   3      351.13      402.95      8.44 o 
   2  22   3      172.43      167.91      8.69 o 
   4  22   3      867.97      841.75     23.86 o 
   6  22   3      110.33      124.62     11.69 o 
   8  22   3       21.44       58.14     14.39 o 
  -7  23   3      597.66      537.93     33.03 o 
  -5  23   3       20.91       98.56     14.47 o 
  -3  23   3      318.48      498.69     19.04 o 
  -1  23   3     2032.92     1818.80     26.89 o 
   1  23   3     4286.81     3861.22     51.39 o 
   3  23   3     1285.96     1091.67     26.56 o 
   5  23   3      937.52      730.79     25.62 o 
   7  23   3       74.83      104.77     14.79 o 
  -8  24   3      452.45      575.44     37.97 o 
  -6  24   3      656.06      616.85     33.93 o 
  -4  24   3       56.17       97.76     12.85 o 
  -2  24   3     1453.61     1557.92     26.68 o 
   0  24   3      512.72      581.55     11.71 o 
   2  24   3     1847.92     1722.58     28.93 o 
   4  24   3      101.95      120.71     13.83 o 
   6  24   3       57.35       59.94     13.84 o 
   8  24   3       21.09       56.26     19.18 o 
  -7  25   3     1255.23     1121.25     45.57 o 
  -5  25   3      193.95      208.62     28.56 o 
  -3  25   3      784.03      905.08     27.56 o 
  -1  25   3      441.84      396.52     10.83 o 
   1  25   3      447.86      482.20     12.02 o 
   3  25   3      371.95      396.78     17.35 o 
   5  25   3      287.13      326.03     20.18 o 
   7  25   3      695.82      629.65     30.92 o 
  -8  26   3      454.48      420.68     34.71 o 
  -6  26   3      213.46      211.73     20.54 o 
  -4  26   3        5.21       46.93     11.39 o 
  -2  26   3     1620.21     1462.77     26.84 o 
   0  26   3      504.47      545.02     13.57 o 
   2  26   3      451.88      505.26     14.25 o 
   4  26   3       19.69       16.32     10.36 o 
   6  26   3      176.91      192.09     19.47 o 
   8  26   3      281.97      246.92     29.45 o 
  -7  27   3      318.07      355.88     39.12 o 
  -5  27   3      404.27      345.35     27.54 o 
  -3  27   3      682.40      648.48     21.24 o 
  -1  27   3      474.67      373.31     12.39 o 
   1  27   3      664.37      549.44     15.11 o 
   3  27   3     2299.18     2321.16     42.85 o 
   5  27   3       21.05       34.07     14.99 o 
   7  27   3       34.46      190.89     22.32 o 
  -8  28   3      712.71      644.93     50.08 o 
  -6  28   3      205.70      214.20     25.50 o 
  -4  28   3       19.12       52.35     11.22 o 
  -2  28   3      749.25      878.15     19.64 o 
   0  28   3      373.38      400.52     13.02 o 
   2  28   3     4266.36     4220.52     65.21 o 
   4  28   3      457.55      465.57     20.93 o 
   6  28   3       20.80       41.41     15.31 o 
  -7  29   3     1010.23      895.75     42.41 o 
  -5  29   3      293.97      283.83     24.19 o 
  -3  29   3     1551.49     1613.74     39.39 o 
  -1  29   3       25.20       14.80      7.78 o 
   1  29   3       29.31       26.78      6.77 o 
   3  29   3       20.66       29.26     10.31 o 
   5  29   3      258.83      290.02     20.59 o 
   7  29   3       94.37      105.68     21.15 o 
  -6  30   3       82.90       68.06     20.67 o 
  -4  30   3      296.97      360.54     30.26 o 
  -2  30   3      174.27      169.58     11.96 o 
   0  30   3      659.21      611.08     15.97 o 
   2  30   3      329.04      328.61     13.99 o 
   4  30   3      181.28      138.81     14.95 o 
   6  30   3       32.43       45.74     16.29 o 
  -7  31   3      188.27      210.06     33.87 o 
  -5  31   3      141.93      132.11     19.21 o 
  -3  31   3      137.79      164.98     13.94 o 
  -1  31   3      843.23      741.74     17.64 o 
   1  31   3      308.24      349.03     13.12 o 
   3  31   3      261.55      231.52     14.55 o 
   5  31   3       53.89       69.29     15.85 o 
   7  31   3      164.60      200.90     28.61 o 
  -6  32   3      234.61      164.95     27.08 o 
  -4  32   3     1453.97     1338.15     40.47 o 
  -2  32   3        8.18       -2.50      8.82 o 
   0  32   3       13.42       15.33      8.41 o 
   2  32   3      988.98      980.30     22.41 o 
   4  32   3      300.81      323.41     19.77 o 
   6  32   3       11.76       10.72     16.14 o 
  -7  33   3        3.67       53.95     27.26 o 
  -5  33   3      537.88      523.16     30.61 o 
  -3  33   3      374.54      411.26     19.21 o 
  -1  33   3      271.27      247.87     13.23 o 
   1  33   3      489.95      408.03     14.32 o 
   3  33   3      581.43      594.63     19.77 o 
   5  33   3      668.26      685.67     28.89 o 
  -6  34   3       49.47       47.53     21.62 o 
  -4  34   3       90.91       95.94     16.59 o 
  -2  34   3      636.80      613.31     19.59 o 
   0  34   3      178.75      202.20     13.62 o 
   2  34   3     1437.84     1320.12     27.31 o 
   4  34   3      125.90      243.47     27.48 o 
   6  34   3      527.60      575.31     33.61 o 
  -5  35   3       27.38       60.85     19.15 o 
  -3  35   3      384.50      384.01     19.49 o 
  -1  35   3       76.91       50.70     10.96 o 
   1  35   3       31.70       19.05     10.72 o 
   3  35   3      193.06      197.63     15.10 o 
   5  35   3      359.46      376.91     23.00 o 
  -6  36   3      149.51      113.71     30.08 o 
  -4  36   3      793.53      809.90     41.49 o 
  -2  36   3       98.97      198.72     19.11 o 
   0  36   3      207.10      231.92     12.51 o 
   2  36   3      147.31      347.61     20.98 o 
   4  36   3      382.21      452.98     23.88 o 
   6  36   3      277.40      270.27     42.72 o 
  -5  37   3      319.12      362.67     27.28 o 
  -3  37   3       66.34      102.41     15.40 o 
  -1  37   3      320.76      317.17     16.54 o 
   1  37   3      649.25      585.50     20.42 o 
   3  37   3      444.53      525.95     31.94 o 
   5  37   3       24.80       25.51     17.01 o 
  -4  38   3       26.08       47.25     17.38 o 
  -2  38   3       87.73      128.47     15.25 o 
   0  38   3       31.90       34.61      9.78 o 
   2  38   3       61.16       76.86     13.31 o 
   4  38   3     1094.84      847.13     35.80 o 
  -5  39   3        1.94        7.18     21.06 o 
  -3  39   3       99.18      113.16     16.95 o 
  -1  39   3      170.08      194.06     15.07 o 
   1  39   3      635.44      590.88     21.45 o 
   3  39   3      719.91      934.97     49.76 o 
   5  39   3      103.53      117.32     22.16 o 
  -4  40   3      151.58      132.39     21.78 o 
  -2  40   3      112.55      139.20     15.87 o 
   0  40   3       73.92      108.59     13.05 o 
   2  40   3       57.00      175.50     21.74 o 
   4  40   3      164.85      190.70     35.46 o 
  -3  41   3      128.84      169.64     21.57 o 
  -1  41   3       74.32       96.69     15.30 o 
   1  41   3      412.00      415.77     19.92 o 
   3  41   3      108.98       84.97     20.35 o 
  -4  42   3       25.52        7.90     22.19 o 
  -2  42   3     1125.77     1052.34     34.24 o 
   0  42   3       42.30       24.78     12.73 o 
   2  42   3      337.25      423.94     25.62 o 
   4  42   3       16.96       -6.42     23.03 o 
  -3  43   3      102.35      147.61     23.78 o 
  -1  43   3       72.94       81.42     14.78 o 
   1  43   3      407.98      368.86     22.26 o 
   3  43   3      210.10      182.86     24.85 o 
  -2  44   3       49.38      124.77     22.43 o 
   0  44   3      282.02      285.18     30.86 o 
   2  44   3        5.16       38.80     29.08 o 
  -1  45   3      513.30      518.30     35.23 o 
   1  45   3      562.70      540.66     29.67 o 
  -8   0   4      344.30      340.12     27.15 o 
  -6   0   4      277.85      267.20     16.27 o 
  -4   0   4     2872.65     2772.42     48.15 o 
  -2   0   4    16879.66    14629.30    264.31 o 
   0   0   4   145216.63   142228.63   2903.48 o 
   2   0   4     4462.02     3468.28     49.80 o 
   4   0   4     2907.87     2821.42     44.98 o 
   6   0   4     4241.46     3564.38     63.09 o 
   8   0   4      515.14      482.56     23.37 o 
  10   0   4      133.01       97.02     35.11 o 
  -9   1   4     1056.22      991.53     59.29 o 
  -7   1   4      969.27      720.32     15.59 o 
  -5   1   4     1614.48     1442.78     20.19 o 
  -3   1   4     2391.13     2522.57     34.77 o 
  -1   1   4     1583.48     1325.85     22.45 o 
   1   1   4     9342.53     7688.16     83.96 o 
   3   1   4     2471.73     2415.58     24.47 o 
   5   1   4     3967.01     3830.17     39.52 o 
   7   1   4      567.09      465.31     13.69 o 
   9   1   4      155.21      181.80     13.85 o 
  -8   2   4       79.79       78.41     11.29 o 
  -6   2   4     1868.47     1630.00     24.14 o 
  -4   2   4     1124.02     1000.91     16.02 o 
  -2   2   4     5245.44     4375.74     57.49 o 
   0   2   4    13417.54    12994.49    167.19 o 
   2   2   4     1736.83     1596.01     18.34 o 
   4   2   4      535.47      550.89      9.34 o 
   6   2   4     2270.51     2017.97     28.24 o 
   8   2   4       94.73       96.95      9.78 o 
  10   2   4       33.96       36.18     30.41 o 
  -9   3   4       22.65       13.10     25.31 o 
  -7   3   4       90.02      125.60      8.34 o 
  -5   3   4      186.34      686.20     21.49 o 
  -3   3   4     3540.35     4095.08     71.27 o 
  -1   3   4     6758.03     6093.70    107.88 o 
   1   3   4     4889.53     4233.96     57.46 o 
   3   3   4      366.85      557.69     13.83 o 
   5   3   4      700.55     1032.83     14.88 o 
   7   3   4        0.20       -4.64      6.65 o 
   9   3   4       44.72       34.58     11.90 o 
  -8   4   4      113.81      108.47     10.16 o 
  -6   4   4     3555.01     3191.80     41.35 o 
  -4   4   4     2115.54     2305.16     27.64 o 
   0   4   4     2469.90     2357.39     31.75 o 
   2   4   4     4568.64     3880.22     43.17 o 
   4   4   4     4469.90     4039.20     41.49 o 
   6   4   4     3464.14     3108.47     40.17 o 
   8   4   4      106.76      122.27     10.48 o 
  10   4   4      104.41       87.04     46.54 o 
  -9   5   4       18.44       10.80     39.68 o 
  -7   5   4      144.76      141.34     10.73 o 
  -5   5   4     4023.58     3695.31     47.41 o 
  -3   5   4     2683.30     3161.48     37.99 o 
  -1   5   4     1900.82     1727.67     34.32 o 
   1   5   4     2871.33     2282.92     26.30 o 
   3   5   4     3949.54     4028.63     43.28 o 
   5   5   4     1496.55     1482.78     21.94 o 
   7   5   4      351.44      353.86     14.31 o 
   9   5   4      201.73      186.03     15.48 o 
  -8   6   4      307.57      233.76     13.37 o 
  -6   6   4       26.73       81.55     17.61 o 
  -4   6   4     3363.36     3295.85     40.27 o 
  -2   6   4     4114.46     3438.12     54.61 o 
   0   6   4     4190.65     4193.26     50.09 o 
   2   6   4     1701.20     1640.35     19.70 o 
   4   6   4      811.87      774.54     11.98 o 
   6   6   4      902.75      855.75     17.60 o 
   8   6   4      122.41      110.87     11.30 o 
  -9   7   4       92.63       65.84     23.74 o 
  -7   7   4      335.83      337.76     15.24 o 
  -5   7   4     4116.25     4548.04     85.87 o 
  -3   7   4      440.92      649.44     16.32 o 
  -1   7   4    14015.39    12993.89    186.81 o 
   1   7   4     6598.33     5695.97     59.43 o 
   3   7   4     1714.23     1822.92     24.05 o 
   5   7   4     1655.69     1467.05     20.39 o 
   7   7   4       12.85       44.74      8.21 o 
   9   7   4      150.73      133.32     14.11 o 
 -10   8   4       10.87      -39.24     39.24 o 
  -8   8   4       61.89       89.93     13.36 o 
  -6   8   4     1141.38     1058.30     24.53 o 
  -4   8   4     1516.31     1290.41     18.08 o 
  -2   8   4     1108.24     1190.32     19.47 o 
   0   8   4     3603.03     4055.40     44.40 o 
   2   8   4    20541.63    20852.35    227.13 o 
   4   8   4     1247.38     1025.97     15.76 o 
   6   8   4     2919.31     2578.59     40.03 o 
   8   8   4       71.64       68.65     11.38 o 
  -9   9   4       66.48       48.68     18.77 o 
  -7   9   4      155.97      121.07     11.48 o 
  -5   9   4     1409.15     1697.08     26.47 o 
  -3   9   4     1191.93     2306.15     77.07 o 
  -1   9   4     4329.05     3687.39     47.32 o 
   1   9   4    11852.79    10719.25    110.56 o 
   3   9   4     4305.90     4211.44     50.78 o 
   5   9   4      451.50      566.75     11.50 o 
   7   9   4      238.61      202.89     10.59 o 
   9   9   4      250.57      258.83     17.60 o 
 -10  10   4       84.84       45.22     45.37 o 
  -8  10   4       56.57       52.96     12.18 o 
  -6  10   4     2287.21     1860.88     38.91 o 
  -4  10   4     1402.63     1460.14     21.24 o 
  -2  10   4     1462.48     1624.41     23.98 o 
   0  10   4     3387.84     3983.31     43.10 o 
   2  10   4     3175.16     3067.42     37.72 o 
   4  10   4      173.75      166.82      6.41 o 
   6  10   4      495.69      443.32     12.79 o 
   8  10   4       77.84       81.67     11.98 o 
  -9  11   4       20.02       26.47     16.82 o 
  -7  11   4      622.40      489.92     18.22 o 
  -5  11   4     1079.70      922.03     18.45 o 
  -3  11   4      765.18      834.86     22.62 o 
  -1  11   4     3920.27     3845.15     43.91 o 
   1  11   4    10357.84    10138.24    101.90 o 
   3  11   4     6141.85     5977.86     72.56 o 
   5  11   4     2968.22     3041.34     41.61 o 
   7  11   4      141.40      146.33     10.79 o 
   9  11   4      149.31      200.86     17.68 o 
  -8  12   4       85.88      125.83     15.27 o 
  -6  12   4       28.56       37.73      7.86 o 
  -4  12   4      169.93      202.32      6.97 o 
   0  12   4     3034.92     3432.79     37.68 o 
   2  12   4    20349.66    21338.51    233.32 o 
   4  12   4       64.51       42.18      4.37 o 
   6  12   4       33.40       19.52      7.01 o 
   8  12   4       27.98       39.80     11.06 o 
  -9  13   4       84.09      140.05     24.08 o 
  -7  13   4       44.19       47.70     12.11 o 
  -5  13   4     1108.44     1146.33     27.38 o 
  -3  13   4      582.95      560.61     11.89 o 
  -1  13   4     9778.14     9825.78    101.76 o 
   1  13   4     5660.57     5250.11     55.58 o 
   3  13   4     2494.20     2485.32     32.79 o 
   5  13   4     1457.73     1750.61     28.38 o 
   7  13   4      234.66      243.83     14.32 o 
   9  13   4     1205.05     1192.77     30.43 o 
  -8  14   4       15.45       80.60     14.29 o 
  -6  14   4      144.63      131.87     11.08 o 
  -4  14   4     1891.70     1554.56     25.09 o 
  -2  14   4     3640.94     4130.00     58.59 o 
   0  14   4     4238.61     5611.98     59.02 o 
   2  14   4     2143.17     2015.09     27.44 o 
   4  14   4      192.73      188.01      8.76 o 
   6  14   4      606.34      552.70     21.90 o 
   8  14   4       37.13       53.72     10.58 o 
  -9  15   4     1188.11     1309.60     70.07 o 
  -7  15   4      273.32      265.56     19.09 o 
  -5  15   4      853.64      818.71     23.66 o 
  -3  15   4      338.97      322.44     10.66 o 
  -1  15   4      226.59      223.53     20.30 o 
   1  15   4     3606.31     3929.54     42.53 o 
   3  15   4     3205.81     3088.22     42.04 o 
   5  15   4      945.22      859.91     17.60 o 
   7  15   4        6.28       61.33      9.94 o 
   9  15   4      446.78      493.26     23.72 o 
  -8  16   4      457.52      502.28     27.73 o 
  -6  16   4      180.91      176.28     12.47 o 
  -4  16   4     2810.85     2881.01     52.73 o 
  -2  16   4       18.88       28.07      4.71 o 
   0  16   4      807.46      979.57     13.53 o 
   2  16   4     7267.06     7649.29     88.34 o 
   4  16   4      927.64      683.36     16.31 o 
   6  16   4      599.19      560.30     19.02 o 
   8  16   4      151.96      152.57     13.93 o 
  -9  17   4       90.69      167.72     32.08 o 
  -7  17   4        5.89        9.28     12.02 o 
  -5  17   4     1488.72     1231.99     31.45 o 
  -3  17   4      799.29      743.85     16.15 o 
  -1  17   4     5084.10     5213.96     57.39 o 
   1  17   4     1860.36     1856.35     22.81 o 
   3  17   4      240.63      298.41     11.28 o 
   5  17   4      760.60      847.77     19.04 o 
   7  17   4       70.39       70.77     10.86 o 
   9  17   4      387.06      435.29     24.87 o 
  -8  18   4       28.05       55.36     19.08 o 
  -6  18   4      356.27      372.49     26.04 o 
  -4  18   4      203.67      336.02     33.37 o 
  -2  18   4      445.11      617.89     13.67 o 
   0  18   4     4785.23     5842.61     64.40 o 
   2  18   4     1679.01     1931.88     25.94 o 
   4  18   4     1570.72     1388.54     26.18 o 
   6  18   4      279.52      277.32     14.09 o 
   8  18   4      371.97      356.90     18.46 o 
  -9  19   4      187.14      249.59     36.42 o 
  -7  19   4      556.31      610.76     53.87 o 
  -5  19   4      964.70      853.51     28.31 o 
  -3  19   4       57.67      134.93     15.67 o 
  -1  19   4     3061.49     2904.23     34.24 o 
   1  19   4      867.29      847.67     16.82 o 
   3  19   4      590.19      611.02     16.35 o 
   5  19   4     1626.91     1299.13     27.29 o 
   7  19   4       99.95      119.28     14.40 o 
   9  19   4       17.54      152.89     22.10 o 
  -8  20   4      188.97      139.86     23.83 o 
  -6  20   4     1041.14      947.26     41.00 o 
  -4  20   4     1816.23     1899.08     49.58 o 
  -2  20   4      427.09      428.14     12.57 o 
   0  20   4      685.79      918.85     12.93 o 
   2  20   4      364.39      376.74     10.08 o 
   4  20   4     1457.74     1618.81     45.51 o 
   6  20   4      117.62      138.98     13.71 o 
   8  20   4       55.52       71.59     13.07 o 
  -9  21   4       63.53      116.03     31.30 o 
  -7  21   4      951.35      985.01     45.35 o 
  -5  21   4     1082.86      866.77     28.44 o 
  -3  21   4     7309.62     7307.65    112.21 o 
  -1  21   4      318.06      274.10      6.88 o 
   1  21   4      511.78      505.50      9.47 o 
   3  21   4      282.55      309.65     13.23 o 
   5  21   4      513.59      499.02     16.78 o 
   7  21   4      655.94      610.16     22.06 o 
  -8  22   4       98.20      121.49     23.31 o 
  -6  22   4       71.66       80.64     16.22 o 
  -4  22   4      221.36      351.97     53.18 o 
  -2  22   4      275.12      306.33     10.67 o 
   0  22   4        7.05        9.61      3.64 o 
   2  22   4     1768.44     2004.78     30.56 o 
   4  22   4      342.89      337.47     15.31 o 
   6  22   4      266.16      245.25     21.55 o 
   8  22   4      472.04      491.20     25.03 o 
  -7  23   4       70.08      103.96     23.79 o 
  -5  23   4       83.59       87.56     13.00 o 
  -3  23   4     1658.66     1793.00     36.55 o 
  -1  23   4      543.89      794.70     19.60 o 
   1  23   4      169.50      184.55     13.67 o 
   3  23   4     3285.62     3124.34     53.18 o 
   5  23   4       70.20      185.85     13.55 o 
   7  23   4      327.34      330.13     18.82 o 
  -8  24   4      114.81      177.61     26.47 o 
  -6  24   4      239.46      254.44     27.08 o 
  -4  24   4      879.13      778.51     26.66 o 
  -2  24   4      265.36      499.50     13.48 o 
   0  24   4      369.90      374.12      9.22 o 
   2  24   4      272.48      476.72     15.25 o 
   4  24   4     1051.43      932.29     24.05 o 
   6  24   4       74.93       72.87     12.21 o 
   8  24   4      327.30      334.79     27.19 o 
  -7  25   4      341.32      375.87     29.94 o 
  -5  25   4      115.70      127.49     14.97 o 
  -3  25   4     2114.37     2193.68     43.29 o 
  -1  25   4      995.10      944.91     17.17 o 
   1  25   4     1458.74     1401.64     22.78 o 
   3  25   4     1486.60     1397.02     31.03 o 
   5  25   4       75.69       64.94     12.58 o 
   7  25   4       31.98       85.91     17.12 o 
  -8  26   4       97.07      137.57     25.53 o 
  -6  26   4      102.62      147.45     23.94 o 
  -4  26   4       69.36       84.25     12.75 o 
  -2  26   4      469.35      498.15     15.93 o 
   0  26   4     1430.89     1497.70     24.34 o 
   2  26   4     3591.06     3474.44     51.83 o 
   4  26   4      182.00      227.68     17.37 o 
   6  26   4      193.44      203.63     21.04 o 
   8  26   4      161.25      160.23     26.22 o 
  -7  27   4      318.07      355.85     34.15 o 
  -5  27   4      337.46      314.59     26.07 o 
  -3  27   4      291.13      300.89     15.42 o 
  -1  27   4      336.24      393.35     12.77 o 
   1  27   4      148.08      215.97     14.50 o 
   3  27   4      368.38      412.30     16.39 o 
   5  27   4      141.79      192.04     16.35 o 
   7  27   4      257.57      299.82     24.44 o 
  -8  28   4      498.94      532.32     45.93 o 
  -6  28   4      456.82      470.38     35.54 o 
  -4  28   4      573.56      486.32     20.66 o 
  -2  28   4     2464.57     2764.05     45.43 o 
   0  28   4      333.83      335.34     12.39 o 
   2  28   4      277.94      608.84     26.59 o 
   4  28   4      467.98      493.15     20.01 o 
   6  28   4      145.10      164.21     18.42 o 
  -7  29   4      353.45      450.62     36.83 o 
  -5  29   4       21.28       74.37     17.26 o 
  -3  29   4     1056.36      939.53     27.95 o 
  -1  29   4       66.82       60.81      8.27 o 
   1  29   4      660.20      455.00     13.14 o 
   3  29   4       42.96       55.28     10.77 o 
   5  29   4      223.16      215.05     17.71 o 
   7  29   4       74.49       88.95     20.88 o 
  -6  30   4      109.87      134.48     23.28 o 
  -4  30   4       76.99       82.24     12.78 o 
  -2  30   4      191.96      200.59     12.49 o 
   0  30   4      203.08      206.84     12.54 o 
   2  30   4      284.87      283.61     19.29 o 
   4  30   4      479.68      492.24     20.92 o 
   6  30   4       54.98       81.26     17.31 o 
  -7  31   4      294.65      408.60     40.17 o 
  -5  31   4      268.61      227.62     23.96 o 
  -3  31   4      585.32      570.79     20.75 o 
  -1  31   4      907.63      804.75     18.64 o 
   1  31   4      879.92      801.95     17.88 o 
   3  31   4      174.64      202.86     24.65 o 
   5  31   4      187.52      183.97     19.45 o 
   7  31   4      145.23      176.86     27.89 o 
  -6  32   4        3.20       22.18     18.96 o 
  -4  32   4      213.06      274.94     24.18 o 
  -2  32   4      674.28      782.79     21.48 o 
   0  32   4      171.17      123.84     11.15 o 
   2  32   4     1202.57     1175.19     25.01 o 
   4  32   4      269.26      293.44     21.05 o 
   6  32   4      220.44      188.25     21.02 o 
  -7  33   4       16.40       74.24     27.73 o 
  -5  33   4      121.05      186.41     26.96 o 
  -3  33   4        2.06       35.42     11.46 o 
  -1  33   4      219.19      194.26     14.21 o 
   1  33   4       62.88      102.37     10.37 o 
   3  33   4      298.12      309.37     16.72 o 
   5  33   4      501.11      552.02     31.28 o 
  -6  34   4        6.96       32.82     19.91 o 
  -4  34   4       67.74      120.62     17.81 o 
  -2  34   4      581.29      774.46     22.01 o 
   0  34   4      563.31      588.30     16.63 o 
   2  34   4      596.82      784.43     20.76 o 
   4  34   4      758.15      737.31     26.09 o 
   6  34   4      131.23      162.07     26.25 o 
  -5  35   4       73.98       91.04     21.88 o 
  -3  35   4      113.70      114.43     14.29 o 
  -1  35   4       33.59       56.91     11.06 o 
   1  35   4       42.40       23.25     10.83 o 
   3  35   4      751.96      768.03     23.38 o 
   5  35   4       29.77       42.02     15.84 o 
  -6  36   4       12.85       30.42     25.36 o 
  -4  36   4      173.72      197.59     21.05 o 
  -2  36   4      981.66      905.58     24.53 o 
   0  36   4       42.47       27.16      9.15 o 
   2  36   4     1122.77     1182.95     28.99 o 
   4  36   4       35.45       50.82     14.99 o 
   6  36   4      117.68      154.68     26.03 o 
  -5  37   4        7.98       34.69     17.60 o 
  -3  37   4       37.17       46.15     13.81 o 
  -1  37   4      303.48      392.11     24.09 o 
   1  37   4      957.73      961.55     25.91 o 
   3  37   4      306.91      293.95     17.88 o 
   5  37   4       60.39      114.39     24.00 o 
  -4  38   4      352.24      305.65     23.22 o 
  -2  38   4      179.94      161.02     15.76 o 
   0  38   4        8.75       -9.61     10.55 o 
   2  38   4      649.12      577.67     21.53 o 
   4  38   4      130.53      182.26     21.18 o 
  -5  39   4      104.58      126.09     24.29 o 
  -3  39   4      357.56      468.03     23.96 o 
  -1  39   4      778.77      717.92     22.80 o 
   1  39   4      437.13      487.38     20.63 o 
   3  39   4     1114.22      966.14     32.96 o 
   5  39   4       82.97      165.42     23.20 o 
  -4  40   4      338.61      325.00     29.82 o 
  -2  40   4      824.42      683.61     25.43 o 
   0  40   4      128.47      122.54     13.53 o 
   2  40   4      137.38      177.52     18.13 o 
   4  40   4      136.82      151.24     25.52 o 
  -3  41   4      885.21      754.78     42.12 o 
  -1  41   4      518.43      531.37     21.38 o 
   1  41   4      409.11      522.61     22.89 o 
   3  41   4       37.51       44.19     19.82 o 
  -4  42   4       20.16       25.48     25.26 o 
  -2  42   4      541.96      569.83     31.25 o 
   0  42   4       22.11       18.43     12.16 o 
   2  42   4     2160.02     1813.37     50.99 o 
  -3  43   4      435.83      369.12     29.91 o 
  -1  43   4      514.40      532.75     25.06 o 
   1  43   4       12.70       29.43     15.55 o 
   3  43   4      167.77      177.86     25.38 o 
  -2  44   4      231.18      173.84     23.71 o 
   0  44   4      134.47      141.25     23.69 o 
   2  44   4      176.22      244.03     28.79 o 
  -1  45   4       36.56       95.05     18.12 o 
   1  45   4        0.66       43.03     22.99 o 
  -9   1   5      466.78      607.53     43.00 o 
  -7   1   5      299.41      278.95     11.42 o 
  -5   1   5     1095.47     1402.59     20.19 o 
  -3   1   5      439.01      790.56     60.43 o 
  -1   1   5     7863.14     6986.25     96.89 o 
   1   1   5     2213.76     1774.81     23.83 o 
   3   1   5     1554.33     1607.14     17.80 o 
   5   1   5      891.85     1037.52     13.96 o 
   7   1   5       65.29      149.17      9.41 o 
   9   1   5       15.31       42.43     10.68 o 
  -8   2   5       51.37       83.47     15.30 o 
  -6   2   5      302.35      459.77     12.28 o 
  -4   2   5      266.40      321.31      7.74 o 
  -2   2   5      858.31      943.01     22.19 o 
   0   2   5    90514.52    90303.36   1156.12 o 
   2   2   5     3132.44     2756.36     30.28 o 
   4   2   5       14.40       31.47      3.30 o 
   6   2   5     2886.54     2687.79     34.63 o 
   8   2   5       82.17       85.48      9.00 o 
  -9   3   5       94.19       67.41     27.04 o 
  -7   3   5      286.17      350.29     13.86 o 
  -5   3   5     1210.60     1031.53     16.67 o 
  -3   3   5      878.61     1123.61     26.35 o 
  -1   3   5    12413.93    10824.52    168.77 o 
   1   3   5    17607.13    15213.72    160.48 o 
   3   3   5      493.33      765.38     13.36 o 
   5   3   5     1487.29     1521.59     19.64 o 
   7   3   5       25.43       12.04      7.59 o 
   9   3   5       12.72       45.25     12.06 o 
  -8   4   5       29.66       27.01     14.63 o 
  -6   4   5      871.68      967.67     17.59 o 
  -4   4   5     3551.23     3556.60     44.12 o 
  -2   4   5     2431.83     2795.78     48.06 o 
   0   4   5    30543.55    31118.07    337.19 o 
   2   4   5     9266.61     7886.53     82.12 o 
   4   4   5       71.85      132.39      5.00 o 
   6   4   5     1310.34     1312.41     25.60 o 
   8   4   5      247.93      235.98     15.35 o 
  -9   5   5      239.27      274.59     61.05 o 
  -7   5   5      132.74      263.97     14.67 o 
  -5   5   5      632.75      567.01     11.47 o 
  -3   5   5      945.67     1058.34     25.21 o 
  -1   5   5      865.39      677.12     12.89 o 
   1   5   5     6644.33     5648.98     60.77 o 
   3   5   5     1592.65     1696.19     22.31 o 
   5   5   5      342.87      473.96     10.15 o 
   7   5   5       50.97      104.41      8.82 o 
   9   5   5        0.34       22.16     11.90 o 
 -10   6   5       35.16        0.73     41.58 o 
  -8   6   5      179.94      150.34     16.90 o 
  -6   6   5      504.26      707.13     28.16 o 
  -4   6   5       58.86       62.21      6.95 o 
  -2   6   5      498.55      753.43     16.84 o 
   0   6   5     3570.53     3665.22     37.71 o 
   2   6   5     7483.29     7164.44     80.81 o 
   4   6   5     1897.79     1649.40     20.69 o 
   6   6   5      331.04      445.14     11.24 o 
   8   6   5      299.22      253.20     14.65 o 
  -9   7   5      186.66      146.43     26.74 o 
  -7   7   5      310.62      292.59     18.28 o 
  -5   7   5     2039.93     2094.10     33.32 o 
  -3   7   5     1950.92     2155.48     30.35 o 
  -1   7   5     1702.70     1615.13     27.61 o 
   1   7   5       43.27       46.47      2.68 o 
   3   7   5     3866.74     3694.20     43.53 o 
   5   7   5     1722.87     1630.10     23.47 o 
   7   7   5     1094.70      845.47     19.15 o 
   9   7   5        2.40       10.52     11.02 o 
 -10   8   5        4.61       -0.93     28.58 o 
  -8   8   5      199.04      243.29     21.84 o 
  -6   8   5     1212.34      972.82     24.95 o 
  -4   8   5       57.98       66.06      3.90 o 
  -2   8   5    13919.98    16411.99    236.63 o 
   0   8   5      580.25      597.57      8.18 o 
   2   8   5     2828.58     4743.16     95.44 o 
   4   8   5     2753.57     2360.24     30.70 o 
   6   8   5     1051.63     1073.40     21.06 o 
   8   8   5       28.18       38.98     11.09 o 
  -9   9   5      155.72      148.77     28.31 o 
  -7   9   5      487.32      444.07     19.29 o 
  -5   9   5     1351.39     1517.53     27.09 o 
  -3   9   5     4372.71     4685.60     75.29 o 
  -1   9   5    11023.53    10296.43    116.59 o 
   1   9   5     4338.52     3933.95     39.71 o 
   3   9   5     1507.92     1417.86     19.92 o 
   5   9   5     1376.64     1521.72     21.38 o 
   7   9   5      120.59      119.13      9.37 o 
   9   9   5       25.26       41.23     12.81 o 
 -10  10   5       17.96       16.27     30.55 o 
  -8  10   5      927.52      854.78     49.32 o 
  -6  10   5      591.76      572.04     18.06 o 
  -4  10   5      877.16      861.68     15.78 o 
  -2  10   5     1500.11     1904.47     29.40 o 
   0  10   5     2109.88     2292.40     25.70 o 
   2  10   5     2840.42     3193.97     39.23 o 
   4  10   5      164.81      182.44      8.72 o 
   6  10   5       91.92      140.28      8.57 o 
   8  10   5      483.60      405.97     17.49 o 
  -9  11   5      150.04      140.49     24.32 o 
  -7  11   5      115.72      182.59     15.35 o 
  -5  11   5     1731.55     1671.40     28.89 o 
  -3  11   5     2386.91     2162.17     34.09 o 
  -1  11   5     4707.72     4926.67     67.43 o 
   1  11   5      496.11      515.20      9.36 o 
   3  11   5      476.38      696.45     15.65 o 
   5  11   5     2412.42     2227.96     33.25 o 
   7  11   5       84.62       97.87      9.41 o 
   9  11   5      264.37      289.56     19.98 o 
  -8  12   5       90.88       82.42     16.94 o 
  -6  12   5     1458.50     1375.02     31.43 o 
  -4  12   5      890.62      711.06     14.05 o 
  -2  12   5    21306.89    23354.40    318.10 o 
   0  12   5     1989.53     2107.63     24.25 o 
   2  12   5     4919.35     5586.23     63.78 o 
   4  12   5      160.30      203.90      7.62 o 
   6  12   5      808.36      734.61     17.27 o 
   8  12   5      359.12      368.38     16.78 o 
  -9  13   5      281.03      366.90     31.32 o 
  -7  13   5      358.69      287.87     21.36 o 
  -5  13   5      602.38      490.54     14.86 o 
  -3  13   5      582.49      639.02     12.96 o 
  -1  13   5      766.68      788.07     22.09 o 
   1  13   5     1671.29     1758.18     26.03 o 
   3  13   5       90.98      143.18      6.79 o 
   5  13   5     1218.92     1221.91     22.08 o 
   7  13   5       12.39       20.55      8.51 o 
   9  13   5      179.31      221.85     18.43 o 
  -8  14   5      710.15      637.92     28.12 o 
  -6  14   5      869.85      757.75     24.36 o 
  -4  14   5       45.29       58.46      5.82 o 
  -2  14   5      514.92      818.48     13.84 o 
   0  14   5      317.92      349.70      6.84 o 
   2  14   5     1519.57     1988.24     24.34 o 
   4  14   5      598.72      496.22     12.08 o 
   6  14   5      866.09      704.92     17.89 o 
   8  14   5      693.73      626.35     19.98 o 
  -9  15   5      315.25      538.69     64.00 o 
  -7  15   5      659.98      706.22     27.84 o 
  -5  15   5     1233.32     1248.01     31.28 o 
  -3  15   5      279.31      282.14     10.13 o 
  -1  15   5     4691.26     4640.29     52.30 o 
   1  15   5     1498.69     1447.31     17.82 o 
   3  15   5      737.37     1007.16     16.95 o 
   5  15   5     2023.98     1437.25     25.07 o 
   7  15   5      203.60      201.38     13.66 o 
   9  15   5      161.93      286.76     21.74 o 
  -8  16   5      218.81      276.12     21.97 o 
  -6  16   5      676.98      646.37     27.50 o 
  -4  16   5     2887.00     2539.18     47.62 o 
  -2  16   5     4498.74     5549.55     66.89 o 
   0  16   5     1050.00     1125.13     14.52 o 
   2  16   5      771.46      925.37     14.20 o 
   4  16   5     1056.21      951.41     18.92 o 
   6  16   5     1540.31     1268.70     27.51 o 
   8  16   5      115.87      141.64     13.04 o 
  -9  17   5     1149.32     1038.86     55.27 o 
  -7  17   5      346.90      344.50     26.62 o 
  -5  17   5      451.93      391.73     17.06 o 
  -3  17   5     2341.83     2438.69     39.17 o 
  -1  17   5     1321.14     1269.46     17.57 o 
   1  17   5      588.84      732.44     11.46 o 
   3  17   5      464.35      447.85     11.43 o 
   5  17   5      459.56      764.54     18.13 o 
   7  17   5      247.51      281.55     15.25 o 
   9  17   5      433.93      395.03     25.41 o 
  -8  18   5      578.85      553.79     35.88 o 
  -6  18   5      562.93      535.08     23.64 o 
  -4  18   5      587.27      671.62     19.22 o 
  -2  18   5     2207.78     2376.73     36.47 o 
   0  18   5     1454.68     1712.62     21.51 o 
   2  18   5      999.98     1060.01     16.70 o 
   4  18   5      944.52      998.46     24.58 o 
   6  18   5      125.90      134.49     11.41 o 
   8  18   5      152.30      182.71     15.17 o 
  -9  19   5       76.33      170.62     38.22 o 
  -7  19   5      639.12      541.23     34.39 o 
  -5  19   5      260.66      447.11     18.36 o 
  -3  19   5      448.12      458.02     14.87 o 
  -1  19   5     1330.87     1487.17     18.74 o 
   1  19   5     1638.16     1755.22     22.28 o 
   3  19   5       41.77       45.22      7.23 o 
   5  19   5      214.37      554.75     19.55 o 
   7  19   5       85.27       97.71     12.12 o 
   9  19   5       39.10       70.82     25.93 o 
  -8  20   5       34.50        6.71     18.27 o 
  -6  20   5     1640.53     1414.95     55.95 o 
  -2  20   5       92.44      121.26      9.07 o 
   0  20   5      111.96      146.10      5.74 o 
   2  20   5      613.16      708.48     14.91 o 
   4  20   5      167.62      225.38     14.78 o 
   6  20   5      604.09      615.33     19.07 o 
   8  20   5      102.27      124.17     14.22 o 
  -9  21   5       34.05       38.01     28.97 o 
  -7  21   5      675.75      599.91     35.24 o 
  -5  21   5      109.61      203.50     15.90 o 
  -3  21   5     1453.71     1432.45     30.55 o 
  -1  21   5      512.77      487.27      9.16 o 
   1  21   5     2425.62     2381.13     30.55 o 
   3  21   5     1171.58     1249.12     24.66 o 
   5  21   5      976.20      842.15     21.64 o 
   7  21   5       53.00       49.78     11.33 o 
  -8  22   5      184.67      152.63     24.18 o 
  -6  22   5      368.62      408.54     44.92 o 
  -4  22   5     1952.36     1754.12     44.69 o 
  -2  22   5     3076.63     3038.54     45.19 o 
   0  22   5      809.70     1022.52     14.43 o 
   2  22   5       64.09      282.83     19.13 o 
   4  22   5       75.36      115.31      9.78 o 
   6  22   5      254.91      250.23     17.25 o 
   8  22   5       93.42       74.13     14.31 o 
  -7  23   5      411.01      508.75     62.28 o 
  -5  23   5      106.47      162.86     15.18 o 
  -3  23   5       47.60      146.66     20.41 o 
  -1  23   5     4955.65     4455.74     58.39 o 
   1  23   5     2155.15     2060.37     29.23 o 
   3  23   5     1187.83     1193.36     24.60 o 
   5  23   5      326.57      377.25     21.35 o 
   7  23   5      162.46      238.44     29.64 o 
  -8  24   5       59.02      121.89     25.10 o 
  -6  24   5      352.61      278.21     29.85 o 
  -4  24   5       37.83       34.61     10.70 o 
  -2  24   5     1121.13     1122.06     22.53 o 
   0  24   5      802.49      830.79     16.06 o 
   2  24   5     2793.31     2507.66     39.34 o 
   4  24   5      712.16      734.56     19.96 o 
   6  24   5      346.28      262.69     22.15 o 
   8  24   5      139.53      129.09     21.56 o 
  -7  25   5       81.90      135.47     24.87 o 
  -5  25   5       32.54       60.11     12.67 o 
  -3  25   5      113.96      136.86     11.59 o 
  -1  25   5      850.34      867.58     16.94 o 
   1  25   5      216.45      188.57      8.91 o 
   3  25   5      322.29      361.01     16.62 o 
   5  25   5      159.48      183.94     15.93 o 
   7  25   5       18.89       74.35     16.78 o 
  -8  26   5      157.06      146.33     25.40 o 
  -6  26   5      200.04      178.34     25.11 o 
  -4  26   5       51.87       55.24     12.06 o 
  -2  26   5     1837.92     2163.90     36.96 o 
   0  26   5      158.61      179.70      9.29 o 
   2  26   5      783.89     1176.27     22.93 o 
   4  26   5     1011.43      901.86     24.62 o 
   6  26   5       54.64       58.35     13.52 o 
   8  26   5       84.49      102.89     30.41 o 
  -7  27   5      757.67      761.72     42.66 o 
  -5  27   5      120.55      125.86     15.70 o 
  -3  27   5     2560.79     2491.63     53.80 o 
  -1  27   5      907.59      787.59     17.55 o 
   1  27   5      954.76      830.57     17.56 o 
   3  27   5      617.57      623.96     18.97 o 
   5  27   5      134.46      156.46     15.94 o 
   7  27   5       27.37      168.62     24.77 o 
  -8  28   5      189.96      278.04     37.56 o 
  -6  28   5       47.60       16.70     18.67 o 
  -4  28   5       15.10       33.70     10.88 o 
  -2  28   5     2033.80     1938.51     34.45 o 
   0  28   5      509.58      545.41     14.86 o 
   2  28   5     2878.70     3032.83     49.50 o 
   4  28   5      320.83      298.58     16.81 o 
   6  28   5       94.52      101.62     17.48 o 
  -7  29   5      424.34      562.21     37.40 o 
  -5  29   5      284.74      324.54     29.75 o 
  -3  29   5      100.91      104.45     13.12 o 
  -1  29   5      125.21       86.14      8.52 o 
   1  29   5       44.36       12.91      7.48 o 
   3  29   5      302.60      267.98     14.90 o 
   5  29   5        3.27       30.67     13.34 o 
   7  29   5      374.23      446.18     34.74 o 
  -6  30   5      159.64      207.43     28.16 o 
  -4  30   5      173.84      199.47     15.79 o 
  -2  30   5       28.17       60.05      9.94 o 
   0  30   5      181.81      200.43     10.87 o 
   2  30   5     1364.36     1510.84     32.67 o 
   4  30   5       70.08       81.86     12.86 o 
   6  30   5       87.31      120.61     18.84 o 
  -7  31   5       21.57       70.41     22.43 o 
  -5  31   5      239.03      258.29     34.33 o 
  -3  31   5       59.84       58.96     11.62 o 
  -1  31   5      184.86      220.32     11.82 o 
   1  31   5       49.81      101.03      9.60 o 
   3  31   5      125.13      148.40     13.41 o 
   5  31   5      315.83      334.92     21.44 o 
   7  31   5      114.38      134.64     26.15 o 
  -6  32   5      132.51      120.28     42.03 o 
  -4  32   5      102.13      112.76     14.87 o 
  -2  32   5      991.06      990.71     24.75 o 
   0  32   5       68.23       48.39      8.83 o 
   2  32   5      673.57      553.09     20.04 o 
   4  32   5      515.84      538.59     22.61 o 
   6  32   5       49.59       56.92     19.46 o 
  -7  33   5       53.03       75.93     28.68 o 
  -5  33   5      360.66      330.57     32.66 o 
  -3  33   5      755.15      687.33     23.38 o 
  -1  33   5      663.68      576.76     18.93 o 
   1  33   5      279.95      224.43     12.51 o 
   3  33   5       68.43       60.93     12.17 o 
   5  33   5      181.79      221.59     19.59 o 
  -6  34   5      129.56      136.58     24.67 o 
  -4  34   5      617.14      588.42     25.39 o 
  -2  34   5     1547.94     1428.70     31.59 o 
   0  34   5       14.78       21.91      8.73 o 
   2  34   5      815.28      721.17     21.30 o 
   4  34   5      150.15      163.86     16.30 o 
   6  34   5       80.37       63.56     23.96 o 
  -5  35   5      230.36      204.14     29.04 o 
  -3  35   5       13.15       45.85     12.65 o 
  -1  35   5       32.57       40.28     10.94 o 
   1  35   5      171.06      143.04     11.64 o 
   3  35   5       13.44       44.31     15.37 o 
   5  35   5       54.11       91.39     17.12 o 
  -6  36   5       45.35       56.52     27.43 o 
  -4  36   5      188.27      211.83     23.76 o 
  -2  36   5      859.25      892.61     27.26 o 
   0  36   5       80.21       39.60     11.23 o 
   2  36   5      395.42      539.95     20.55 o 
   4  36   5       79.44       86.94     16.47 o 
  -5  37   5       48.86       33.87     18.21 o 
  -3  37   5      812.07      769.14     26.39 o 
  -1  37   5     1717.91     1458.04     33.09 o 
   1  37   5      667.42      629.19     21.73 o 
   3  37   5      152.43      179.41     20.31 o 
   5  37   5      510.13      483.77     30.15 o 
  -4  38   5      195.51      234.43     25.07 o 
  -2  38   5       28.87      112.16     15.02 o 
   0  38   5       76.29       80.78     12.15 o 
   2  38   5       38.55       81.42     15.62 o 
   4  38   5      278.53      355.84     23.26 o 
  -5  39   5      116.39       97.44     23.83 o 
  -3  39   5     1690.39     1512.12     38.62 o 
  -1  39   5      273.73      341.98     27.41 o 
   1  39   5      542.98      545.12     22.94 o 
   3  39   5      168.15      160.84     18.65 o 
   5  39   5      107.66      101.16     28.56 o 
  -4  40   5       13.46       61.21     21.50 o 
  -2  40   5      370.19      354.13     21.79 o 
   0  40   5        8.42       11.55     11.63 o 
   2  40   5     1131.90     1059.51     31.79 o 
   4  40   5       77.12       82.50     20.33 o 
  -3  41   5       68.18       71.74     19.07 o 
  -1  41   5      758.03      715.14     24.80 o 
   1  41   5      224.54      216.12     17.52 o 
   3  41   5      168.51      174.87     24.19 o 
  -4  42   5       17.95       35.39     23.65 o 
  -2  42   5       30.63      334.57     39.48 o 
   0  42   5      107.68      111.81     20.84 o 
   2  42   5      127.87      318.49     41.61 o 
  -3  43   5       37.95       69.06     21.97 o 
  -1  43   5      128.40      140.38     17.56 o 
   1  43   5      186.76      179.55     20.15 o 
   3  43   5       98.93       86.23     29.69 o 
  -2  44   5      197.06      213.04     22.03 o 
   0  44   5       77.45       78.81     20.48 o 
   2  44   5     1001.44      807.76     44.32 o 
  -1  45   5        6.03        2.34     16.62 o 
   1  45   5      108.03      114.89     19.11 o 
  -8   0   6       46.07       30.12     20.48 o 
  -6   0   6       38.60       25.48      7.94 o 
  -4   0   6     4667.65     4403.19     77.43 o 
  -2   0   6     1332.10     1132.19     30.69 o 
   0   0   6    42280.76    43328.17    794.08 o 
   2   0   6     4497.11     3654.33     52.63 o 
   4   0   6     4387.31     3536.65     52.33 o 
   6   0   6     6417.91     5468.13     83.53 o 
   8   0   6      117.37      115.08     15.86 o 
  -9   1   6      201.99      269.67     25.28 o 
  -7   1   6       62.14       64.94     15.38 o 
  -5   1   6     1583.50     2006.95     33.35 o 
  -3   1   6     2833.03     2590.38     34.00 o 
  -1   1   6     4109.16     3082.01     44.30 o 
   1   1   6    13552.49    11278.90    115.80 o 
   3   1   6      519.22      609.70      8.80 o 
   5   1   6     2989.17     3411.95     36.84 o 
   7   1   6      745.17      751.84     15.89 o 
   9   1   6      543.60      510.66     22.17 o 
  -8   2   6      590.59      555.47     30.28 o 
  -6   2   6     2635.52     2403.99     32.68 o 
  -4   2   6      817.62      816.01     13.29 o 
  -2   2   6     2558.95     2755.03     42.16 o 
   0   2   6    22049.68    22529.16    246.97 o 
   2   2   6     1775.53     1917.95     22.12 o 
   4   2   6     2283.42     2010.95     22.06 o 
   6   2   6      822.47      860.05     20.73 o 
   8   2   6       33.15       18.15      9.04 o 
  -9   3   6       59.35       89.82     19.72 o 
  -7   3   6      199.26      221.17     16.25 o 
  -5   3   6     2180.94     1971.95     27.59 o 
  -3   3   6     2231.91     2128.64     31.61 o 
  -1   3   6    14343.79    13411.45    195.13 o 
   1   3   6     8818.68     7423.86     79.59 o 
   3   3   6     1757.81     1607.53     19.18 o 
   5   3   6     2324.00     2366.20     28.02 o 
   7   3   6      338.06      354.47     13.37 o 
   9   3   6      168.89      143.66     13.96 o 
 -10   4   6       86.01      120.50     48.58 o 
  -8   4   6      104.54       96.40     19.91 o 
  -6   4   6     1278.54     1101.52     20.83 o 
  -4   4   6     1452.89     1661.66     23.59 o 
  -2   4   6     1794.46     2805.23     61.59 o 
   0   4   6    25979.97    26349.42    268.43 o 
   2   4   6      882.54     2928.84    230.41 o 
   4   4   6       74.61       82.22      5.77 o 
   6   4   6      996.04      960.19     21.69 o 
   8   4   6      831.76      682.72     17.99 o 
  -9   5   6      552.06      557.45     48.53 o 
  -7   5   6      896.43      758.56     26.68 o 
  -5   5   6       74.87      251.13     10.02 o 
  -3   5   6     2379.18     2758.49     41.90 o 
  -1   5   6     6882.20     6122.46    101.07 o 
   1   5   6     3696.70     3393.73     36.44 o 
   3   5   6      899.98      719.36     10.89 o 
   5   5   6     4267.25     3863.05     43.66 o 
   7   5   6      201.60      255.32     13.79 o 
   9   5   6       36.73       67.51     13.28 o 
 -10   6   6      371.62      314.95     54.56 o 
  -8   6   6       91.74       89.49     19.54 o 
  -6   6   6     1960.80     1713.99     36.89 o 
  -4   6   6      365.37      375.56      7.89 o 
  -2   6   6     6759.93     7247.91    106.49 o 
   0   6   6     3539.93     3886.31     39.94 o 
   2   6   6     3355.12     4580.06     92.43 o 
   4   6   6      168.84      180.84      6.98 o 
   6   6   6     1584.73     1466.99     25.53 o 
   8   6   6       62.42       95.87     10.36 o 
  -9   7   6       59.98       97.21     26.29 o 
  -7   7   6      173.57      207.56     15.06 o 
  -5   7   6     3437.49     3461.98     50.68 o 
  -3   7   6     1642.31     1735.05     30.46 o 
  -1   7   6      388.84      223.02      6.48 o 
   1   7   6     2819.00     2843.36     31.81 o 
   5   7   6      384.50      644.05     12.92 o 
   7   7   6      468.13      658.45     17.16 o 
   9   7   6      340.91      286.36     15.91 o 
 -10   8   6       90.89       42.90     34.28 o 
  -8   8   6      177.05      171.43     20.39 o 
  -6   8   6      889.78      881.09     21.82 o 
  -4   8   6      171.07      220.82      9.09 o 
  -2   8   6    14855.92    14433.68    208.60 o 
   0   8   6      403.07      399.92      6.27 o 
   2   8   6     9547.35     8712.08     97.01 o 
   4   8   6       25.75       33.03      4.19 o 
   6   8   6     4306.02     3881.59     51.83 o 
   8   8   6      425.03      461.13     22.24 o 
  -9   9   6      454.93      426.19     51.46 o 
  -7   9   6      109.33      142.42     12.86 o 
  -5   9   6      907.52     1071.21     19.97 o 
  -3   9   6     2259.98     2734.72     43.27 o 
  -1   9   6     1284.13     1362.38     30.29 o 
   1   9   6     1076.73     1063.48     12.67 o 
   3   9   6      535.96      580.59     10.60 o 
   5   9   6     1836.60     1791.71     26.11 o 
   7   9   6      154.64      191.87     12.25 o 
   9   9   6       31.69       59.15     12.19 o 
 -10  10   6      164.69      141.36     54.41 o 
  -8  10   6       77.08       90.96     17.28 o 
  -6  10   6     2707.92     2250.77     54.15 o 
  -4  10   6       52.55       65.25      5.68 o 
  -2  10   6     2982.00     3448.78     53.21 o 
   0  10   6      184.85      265.27      5.07 o 
   2  10   6      833.43      956.35     14.14 o 
   4  10   6        2.26        1.15      3.76 o 
   6  10   6     1077.79      954.65     19.11 o 
   8  10   6       33.34       70.97     10.83 o 
  -9  11   6      128.99      160.88     31.32 o 
  -7  11   6      209.21      242.89     17.84 o 
  -5  11   6     1603.96     1356.88     26.31 o 
  -3  11   6     3450.66     4160.75     70.54 o 
  -1  11   6     1506.65     1689.90     20.32 o 
   1  11   6     5400.73     5244.13     52.64 o 
   3  11   6     1290.15     1161.02     17.90 o 
   5  11   6     1483.09     1289.36     21.30 o 
   7  11   6      108.70      118.68     10.06 o 
   9  11   6       96.64       94.90     14.37 o 
  -8  12   6       28.74       42.81     18.95 o 
  -6  12   6       52.44       48.84      9.36 o 
  -4  12   6       21.44        8.80      4.30 o 
  -2  12   6     6282.10     6654.05     89.01 o 
   0  12   6     2330.74     2487.30     28.11 o 
   2  12   6      790.44     1251.67     17.32 o 
   4  12   6      144.72      133.32      6.86 o 
   6  12   6      397.22      423.20     13.18 o 
   8  12   6       62.59       55.18     10.68 o 
  -9  13   6      217.34      338.79     37.25 o 
  -7  13   6      323.14      303.02     19.08 o 
  -5  13   6      483.89      761.67     22.28 o 
  -3  13   6     1088.93     1355.26     24.51 o 
  -1  13   6     7715.23     7492.82     78.11 o 
   1  13   6     6552.36     6181.12     65.56 o 
   3  13   6      163.82      164.37      6.60 o 
   5  13   6      275.44      238.68     10.28 o 
   7  13   6      124.33      108.01     11.08 o 
   9  13   6       66.24       62.92     20.02 o 
  -8  14   6      393.79      416.26     33.57 o 
  -6  14   6      110.40      158.72     14.25 o 
  -4  14   6      637.45      582.22     14.47 o 
  -2  14   6     3112.85     3377.27     47.50 o 
   0  14   6     3046.61     3683.05     40.89 o 
   2  14   6     2682.85     2804.63     33.16 o 
   4  14   6     1609.33     1419.56     23.70 o 
   6  14   6     1066.16      920.63     20.03 o 
   8  14   6      109.93      110.96     12.28 o 
  -9  15   6      154.11      310.13     30.44 o 
  -7  15   6      875.97      832.11     31.70 o 
  -5  15   6      746.47      946.52     26.05 o 
  -3  15   6     2933.61     3017.84     45.38 o 
  -1  15   6     1373.41     1367.51     17.53 o 
   1  15   6     1868.67     1869.57     22.95 o 
   3  15   6     1360.88     1509.21     22.55 o 
   5  15   6      419.43      451.15     13.14 o 
   7  15   6      296.49      300.24     14.90 o 
   9  15   6       28.28       53.41     16.68 o 
  -8  16   6       62.22       94.11     23.13 o 
  -6  16   6     1080.89     1019.00     32.44 o 
  -4  16   6      318.05      377.05     13.94 o 
  -2  16   6     2288.15     2093.00     28.52 o 
   0  16   6     4894.93     5469.48     59.55 o 
   2  16   6     1696.58     1552.03     21.50 o 
   4  16   6     2268.81     1944.74     31.68 o 
   6  16   6      298.74      262.80     12.83 o 
   8  16   6      131.60      127.24     12.85 o 
  -9  17   6      391.86      446.46     41.67 o 
  -7  17   6       59.64       87.46     14.62 o 
  -5  17   6       75.34      228.41     17.05 o 
  -3  17   6      426.64      470.01     12.72 o 
  -1  17   6     1185.25     1098.44     15.22 o 
   1  17   6      591.97      564.40     11.52 o 
   3  17   6     1381.00     1361.79     22.89 o 
   5  17   6       50.62       60.45      7.97 o 
   7  17   6       97.83      118.58     11.49 o 
   9  17   6      240.69      233.00     21.65 o 
  -8  18   6      145.12      200.44     27.48 o 
  -6  18   6     1154.55     1114.66     34.89 o 
  -4  18   6     1173.90     1128.77     26.31 o 
  -2  18   6     1098.01     1122.40     18.30 o 
   0  18   6     1287.84     1521.13     18.97 o 
   2  18   6     3046.40     3218.15     41.62 o 
   4  18   6      188.34      252.86     13.26 o 
   6  18   6      262.01      240.58     13.93 o 
   8  18   6      636.45      634.81     31.71 o 
  -9  19   6       31.03      110.73     30.28 o 
  -7  19   6       83.01       78.10     17.35 o 
  -5  19   6      347.96      475.14     25.73 o 
  -3  19   6      734.36      754.21     18.47 o 
  -1  19   6      296.21      337.90     11.58 o 
   1  19   6      396.82      446.55      9.45 o 
   3  19   6     1237.60     1339.88     24.12 o 
   5  19   6      325.82      282.49     14.47 o 
   7  19   6       10.77       20.80      9.68 o 
  -8  20   6       19.38       47.50     36.03 o 
  -6  20   6      697.52      612.44     25.35 o 
  -4  20   6     4360.59     3899.22     77.66 o 
  -2  20   6     1132.30     1059.72     19.40 o 
   0  20   6      305.91      367.16      8.27 o 
   2  20   6    10104.34    10086.77    123.91 o 
   4  20   6      572.24      456.97     14.39 o 
   6  20   6        5.99       22.11      9.04 o 
   8  20   6      556.90      492.69     23.32 o 
  -9  21   6       49.59       45.13     29.44 o 
  -7  21   6      102.31      107.38     21.72 o 
  -5  21   6      322.48      237.17     16.68 o 
  -3  21   6      105.66      134.30     10.53 o 
  -1  21   6     2153.29     2342.75     29.96 o 
   1  21   6     1888.32     1787.02     23.88 o 
   3  21   6     2581.34     2592.59     42.64 o 
   5  21   6      387.45      446.02     16.98 o 
   7  21   6      419.94      507.58     32.37 o 
  -8  22   6        9.40        4.50     27.03 o 
  -6  22   6      213.98      284.38     25.71 o 
  -4  22   6      579.71      589.68     22.77 o 
  -2  22   6     1634.25     1522.58     27.56 o 
   0  22   6      453.68      525.10     11.29 o 
   2  22   6     6680.99     6872.55     89.51 o 
   4  22   6       45.30       38.51      9.14 o 
   6  22   6       97.46      111.88     12.52 o 
   8  22   6       22.36       62.82     14.98 o 
  -7  23   6      492.82      471.61     35.25 o 
  -5  23   6      242.82      349.95     31.23 o 
  -3  23   6     2322.30     2475.80     47.23 o 
  -1  23   6      128.87      181.77      9.90 o 
   1  23   6      139.11      130.88      7.51 o 
   3  23   6      800.72      683.15     17.09 o 
   5  23   6      118.05       94.72     10.88 o 
   7  23   6      660.00      607.30     29.87 o 
  -8  24   6      100.65      109.23     29.51 o 
  -6  24   6       19.56       15.29     13.08 o 
  -4  24   6      179.59      230.91     16.74 o 
  -2  24   6      786.91     1035.62     21.46 o 
   0  24   6      439.39      480.90     11.03 o 
   2  24   6       55.11      253.49     10.84 o 
   4  24   6      279.94      341.01     13.71 o 
   6  24   6      109.98      144.41     13.11 o 
   8  24   6      107.87      173.85     25.35 o 
  -7  25   6      143.10      165.26     25.81 o 
  -5  25   6      147.70      155.06     17.39 o 
  -3  25   6      459.59      592.24     18.96 o 
  -1  25   6      156.90      125.66      8.43 o 
   1  25   6     1560.22     1373.93     22.25 o 
   3  25   6      600.23      609.38     17.17 o 
   5  25   6      121.13      155.44     15.07 o 
   7  25   6      143.75      219.90     20.45 o 
  -8  26   6      150.02      168.31     32.50 o 
  -6  26   6       99.66      110.13     22.30 o 
  -4  26   6      148.19      170.54     21.39 o 
  -2  26   6     2412.78     2463.32     41.09 o 
   0  26   6        5.72       -6.15      6.29 o 
   2  26   6      908.08      970.54     20.55 o 
   4  26   6      394.87      436.07     17.59 o 
   6  26   6       41.48       76.93     13.22 o 
  -7  27   6      122.00      274.54     31.47 o 
  -5  27   6       75.50       79.65     16.03 o 
  -3  27   6      226.08      263.38     16.23 o 
  -1  27   6      745.96      618.41     15.55 o 
   1  27   6       82.76      115.62      9.17 o 
   3  27   6      886.09      872.51     25.63 o 
   5  27   6       68.75       71.64     12.54 o 
   7  27   6      562.71      580.50     31.95 o 
  -8  28   6      268.50      269.86     37.17 o 
  -6  28   6       48.10       30.57     20.28 o 
  -4  28   6      282.56      283.97     17.32 o 
  -2  28   6     4117.62     3917.60     63.75 o 
   0  28   6        9.37       -6.74      6.74 o 
   2  28   6     2977.69     2708.98     44.43 o 
   4  28   6       26.80       13.40     10.58 o 
   6  28   6      284.11      263.06     20.00 o 
  -7  29   6      215.91      237.43     31.62 o 
  -5  29   6      129.28      143.47     19.04 o 
  -3  29   6       90.09       77.67     12.70 o 
  -1  29   6       91.00       40.36     10.42 o 
   1  29   6        8.20       -7.21      7.21 o 
   3  29   6      296.24      377.95     25.50 o 
   5  29   6      301.94      297.89     20.08 o 
   7  29   6       57.66       67.12     22.94 o 
  -6  30   6       67.10       52.92     21.52 o 
  -4  30   6      174.29      155.39     15.08 o 
  -2  30   6     1429.71     1456.93     31.00 o 
   0  30   6      233.49      271.47     12.26 o 
   2  30   6      720.09      683.02     19.96 o 
   4  30   6      404.97      445.16     20.21 o 
   6  30   6       51.08       76.55     18.13 o 
  -7  31   6       26.98       70.03     23.13 o 
  -5  31   6       61.67       66.98     24.59 o 
  -3  31   6      583.85      516.70     21.16 o 
  -1  31   6      467.06      432.66     15.15 o 
   1  31   6      657.97      539.90     16.17 o 
   3  31   6      352.68      344.81     17.02 o 
   5  31   6       17.53       24.78     14.50 o 
   7  31   6       49.12       30.09     22.81 o 
  -6  32   6       75.43       73.82     24.41 o 
  -4  32   6       57.23       87.10     15.67 o 
  -2  32   6       37.89      145.39     13.51 o 
   0  32   6       91.15       78.31      9.45 o 
   2  32   6      982.96     1026.54     23.46 o 
   4  32   6       92.09       71.89     13.78 o 
   6  32   6       57.93       48.96     19.27 o 
  -7  33   6      115.37      152.05     32.25 o 
  -5  33   6      154.16      257.20     46.49 o 
  -3  33   6       14.76       51.77     12.59 o 
  -1  33   6      274.24      242.50     14.45 o 
   1  33   6      176.28      148.77     11.57 o 
   3  33   6      121.14      111.86     13.33 o 
   5  33   6      251.40      241.46     18.61 o 
  -6  34   6      113.05       98.36     25.81 o 
  -4  34   6      533.88      542.91     27.05 o 
  -2  34   6      337.64      442.99     19.57 o 
   0  34   6       41.62       27.13     10.51 o 
   2  34   6      301.52      551.84     19.22 o 
   4  34   6      303.00      383.37     20.80 o 
   6  34   6      133.20      141.41     26.08 o 
  -5  35   6      145.68      160.29     27.16 o 
  -3  35   6      853.70      820.98     26.51 o 
  -1  35   6      148.36      141.38     15.75 o 
   1  35   6      487.86      447.88     19.97 o 
   3  35   6       96.82       94.16     13.89 o 
   5  35   6      192.61      174.84     20.64 o 
  -6  36   6      339.24      300.87     37.63 o 
  -4  36   6       45.09       62.63     17.48 o 
  -2  36   6     1067.92     1056.11     26.96 o 
   0  36   6      114.28       92.99     12.12 o 
   2  36   6     1070.95      976.29     31.43 o 
   4  36   6      137.32      113.39     16.46 o 
  -5  37   6      124.15      116.21     26.13 o 
  -3  37   6        0.41       20.24     12.61 o 
  -1  37   6      277.16      325.64     24.95 o 
   1  37   6      242.52      248.43     20.16 o 
   3  37   6       16.43        8.47     13.52 o 
   5  37   6       14.41       64.74     19.84 o 
  -4  38   6      211.53      240.70     40.62 o 
  -2  38   6      230.21      209.03     17.38 o 
   0  38   6      166.98      185.27     14.39 o 
   2  38   6      378.95      287.93     20.08 o 
   4  38   6      181.07      212.74     23.56 o 
  -5  39   6       77.52       74.71     23.34 o 
  -3  39   6      400.34      451.68     29.00 o 
  -1  39   6      232.13      238.42     18.84 o 
   1  39   6      483.16      473.95     22.13 o 
   3  39   6      200.33      188.60     19.39 o 
  -4  40   6       77.52       49.52     23.56 o 
  -2  40   6      553.94      616.18     25.65 o 
   0  40   6       96.72       95.78     13.28 o 
   2  40   6       17.52      204.23     20.12 o 
   4  40   6      285.70      239.68     25.11 o 
  -3  41   6      114.71       89.68     18.53 o 
  -1  41   6      177.99      193.18     18.40 o 
   1  41   6      357.24      361.92     21.74 o 
   3  41   6     1033.28      875.49     34.75 o 
  -2  42   6     1236.11     1048.57     34.50 o 
   0  42   6      942.36      890.79     29.25 o 
   2  42   6      646.35      656.48     34.24 o 
  -3  43   6       84.61       85.18     22.81 o 
  -1  43   6      334.97      272.61     20.74 o 
   1  43   6      142.07      175.69     28.10 o 
  -2  44   6       60.04      241.54     25.72 o 
   0  44   6        2.99       13.18     18.87 o 
   2  44   6      109.46      177.05     63.75 o 
  -1  45   6      203.67      167.98     28.28 o 
  -9   1   7       80.65      122.28     30.79 o 
  -7   1   7      104.19      102.77     22.06 o 
  -5   1   7     2683.78     2863.96     37.97 o 
  -3   1   7     2146.66     1984.37     26.71 o 
  -1   1   7     6677.85     6455.38     87.65 o 
   1   1   7     1071.28     1136.90     19.27 o 
   3   1   7     4028.36     3910.61     39.62 o 
   5   1   7     7127.76     5944.17     62.30 o 
   7   1   7      443.23      525.90     15.08 o 
   9   1   7       39.32       29.90     11.50 o 
 -10   2   7      141.30      101.38     31.67 o 
  -8   2   7       30.40       56.94     16.94 o 
  -6   2   7      286.31      382.67     13.31 o 
  -4   2   7      525.20      542.71     10.41 o 
  -2   2   7     2906.05     2780.10     42.77 o 
   0   2   7      877.90      864.34     11.31 o 
   2   2   7     1532.31     1393.55     17.45 o 
   4   2   7      368.65      408.40      9.51 o 
   6   2   7       56.26       65.02      6.79 o 
   8   2   7       40.73       26.13      9.17 o 
  -9   3   7       53.99      114.49     23.83 o 
  -7   3   7      136.22      127.68     19.40 o 
  -5   3   7     1871.63     1944.79     28.51 o 
  -3   3   7     2168.43     2176.79     30.48 o 
  -1   3   7    10899.05     9880.84    136.26 o 
   1   3   7     2302.83     2133.15     24.80 o 
   3   3   7     1690.50     1576.33     18.63 o 
   5   3   7      350.11      386.49      9.64 o 
   7   3   7      961.56      878.86     20.87 o 
   9   3   7      103.27       99.94     13.63 o 
 -10   4   7       54.74       52.46     30.43 o 
  -8   4   7       90.44       91.65     20.22 o 
  -6   4   7     1840.63     1792.81     33.40 o 
  -4   4   7      333.22      300.21      7.25 o 
  -2   4   7    13373.45    12276.48    199.82 o 
   0   4   7    22397.27    22963.05    228.13 o 
   2   4   7     9334.38     8086.32     84.38 o 
   4   4   7     1766.79     1516.70     19.58 o 
   6   4   7     1461.88     1209.06     20.23 o 
   8   4   7       21.19       14.01      8.34 o 
  -9   5   7       91.04      115.86     20.49 o 
  -7   5   7       70.89       88.69     14.96 o 
  -5   5   7      642.85      814.73     17.81 o 
  -3   5   7     3075.23     2874.43     44.20 o 
  -1   5   7     7271.58     6978.88     88.36 o 
   1   5   7     5902.19     5410.84     55.42 o 
   3   5   7       71.82       47.55      3.84 o 
   5   5   7     2792.42     2440.34     29.82 o 
   7   5   7      635.43      603.83     18.57 o 
   9   5   7      269.67      272.04     21.12 o 
 -10   6   7       93.46       95.07     31.89 o 
  -8   6   7      268.04      280.77     27.76 o 
  -6   6   7     1736.07     1760.14     38.94 o 
  -4   6   7     1010.94      979.90     16.81 o 
  -2   6   7    12839.07    11765.81    181.59 o 
   0   6   7     8267.18     8468.53     85.42 o 
   2   6   7     1124.13     1473.22     18.58 o 
   4   6   7      582.41      609.77     14.70 o 
   6   6   7     1153.78     1076.16     20.98 o 
   8   6   7       26.13       30.06      9.09 o 
  -9   7   7       11.70       87.98     25.58 o 
  -7   7   7      267.71      315.87     26.14 o 
  -5   7   7      666.82      896.66     19.55 o 
  -3   7   7      339.13      838.93     75.58 o 
  -1   7   7     2569.01     2608.67     33.59 o 
   1   7   7     2918.13     2598.36     28.08 o 
   3   7   7      592.16      549.39     10.24 o 
   5   7   7     2039.34     1920.85     27.71 o 
   7   7   7      301.66      249.31     12.48 o 
   9   7   7      114.38       88.91     14.34 o 
 -10   8   7       94.46       93.69     33.70 o 
  -8   8   7      116.92      169.51     23.20 o 
  -6   8   7     1931.63     1715.63     37.37 o 
  -4   8   7      705.15      806.34     20.47 o 
   0   8   7      337.66      339.59      5.53 o 
   2   8   7     2328.02     2694.79     33.51 o 
   4   8   7      187.92      172.12      7.41 o 
   6   8   7      631.16      651.38     16.25 o 
   8   8   7      110.56      100.31     10.86 o 
  -9   9   7       25.40       25.91     23.62 o 
  -7   9   7      405.44      379.76     24.48 o 
  -5   9   7      713.96      733.98     15.71 o 
  -3   9   7      652.08      824.56     18.07 o 
  -1   9   7     1419.32     1357.05     16.65 o 
   1   9   7      943.38      798.83     10.94 o 
   3   9   7     1441.18     1311.98     18.31 o 
   5   9   7     1783.46     1382.88     21.68 o 
   7   9   7      331.90      361.61     20.46 o 
   9   9   7      144.41      170.01     16.06 o 
  -8  10   7      369.45      366.41     26.61 o 
  -6  10   7      659.42      540.05     19.67 o 
  -4  10   7     1077.46      997.56     19.98 o 
  -2  10   7     1383.92     1390.01     22.90 o 
   0  10   7      784.53      992.02     12.05 o 
   2  10   7     1529.22     1440.67     19.39 o 
   4  10   7       79.20       87.54      5.80 o 
   6  10   7     1042.67      928.77     18.98 o 
   8  10   7       53.15       52.32     10.76 o 
  -9  11   7      227.57      289.61     42.25 o 
  -7  11   7       42.33       98.58     16.05 o 
  -5  11   7     3530.84     3584.75     61.80 o 
  -3  11   7     1645.48     1732.28     30.82 o 
  -1  11   7     5166.57     4941.40     50.58 o 
   1  11   7     2943.28     2767.11     30.11 o 
   3  11   7     1517.14     1389.55     19.99 o 
   5  11   7      133.11      359.08     11.08 o 
   7  11   7      274.57      279.09     13.19 o 
   9  11   7      308.37      331.09     21.21 o 
  -8  12   7      128.48      138.92     19.33 o 
  -6  12   7      354.71      401.55     20.10 o 
  -4  12   7       91.09       73.48      6.77 o 
  -2  12   7     3565.24     3359.49     49.45 o 
   0  12   7     1328.39     1597.80     18.75 o 
   2  12   7     1107.97     1008.58     13.94 o 
   4  12   7      288.87      298.86      9.58 o 
   6  12   7      204.72      207.52     11.59 o 
   8  12   7       62.17       60.38     11.16 o 
  -9  13   7       53.49      207.00     77.74 o 
  -7  13   7       66.66       88.93     16.31 o 
  -5  13   7     3433.42     3043.27     77.53 o 
  -3  13   7      243.98      301.59     10.75 o 
  -1  13   7      346.35      431.51     22.36 o 
   1  13   7     1899.73     1826.09     21.20 o 
   3  13   7      666.60      689.42     13.03 o 
   5  13   7       69.26      135.82      8.26 o 
   7  13   7      191.01      168.06     18.42 o 
   9  13   7       14.88       36.17     15.48 o 
  -8  14   7       29.55       46.16     20.42 o 
  -6  14   7     4219.95     3387.40    142.34 o 
  -4  14   7      453.26      386.58     13.59 o 
  -2  14   7     2124.23     2447.46     34.05 o 
   0  14   7      928.97     1103.13     15.11 o 
   2  14   7     2709.43     3048.87     36.64 o 
   4  14   7       63.84      107.31      9.45 o 
   6  14   7        4.40       13.83      7.08 o 
   8  14   7      253.67      209.47     15.78 o 
  -9  15   7     1076.71     1101.55     58.47 o 
  -7  15   7      365.01      367.68     27.49 o 
  -5  15   7      643.64      639.98     28.48 o 
  -3  15   7     1754.42     1889.02     30.76 o 
  -1  15   7      428.93      542.24     13.41 o 
   1  15   7       17.34       17.74      3.59 o 
   3  15   7      167.22      121.43      6.60 o 
   5  15   7      476.86      447.37     13.38 o 
   7  15   7      132.66      102.85     11.18 o 
   9  15   7        7.54        8.30     15.92 o 
  -8  16   7      333.08      365.26     33.54 o 
  -6  16   7      844.19      801.50     28.25 o 
  -4  16   7      492.55      457.06     15.43 o 
  -2  16   7      399.57      603.57     12.53 o 
   0  16   7     2714.12     2867.86     33.03 o 
   2  16   7     2247.94     2649.28     33.62 o 
   4  16   7      686.21      887.15     26.50 o 
   6  16   7       15.73       19.15      7.55 o 
   8  16   7      430.50      402.55     18.66 o 
  -9  17   7       48.40       78.19     23.86 o 
  -7  17   7      290.20      251.58     19.59 o 
  -5  17   7     1652.34     1532.29     42.84 o 
  -3  17   7      568.83      553.18     14.06 o 
  -1  17   7     2365.60     2234.76     27.87 o 
   1  17   7     2998.30     2602.07     32.15 o 
   3  17   7      558.47      529.30     12.86 o 
   5  17   7       11.72       56.80      7.52 o 
   7  17   7       44.78       31.68      9.66 o 
  -8  18   7        2.78       71.54     21.93 o 
  -6  18   7      350.41      371.52     21.04 o 
  -4  18   7     2427.17     2109.24     41.71 o 
  -2  18   7     1966.09     2460.49     36.11 o 
   0  18   7     2611.69     2974.44     34.40 o 
   2  18   7     1018.63     1006.01     16.81 o 
   4  18   7     3063.40     2411.22     39.44 o 
   6  18   7       52.93       64.13     10.04 o 
   8  18   7       15.99       43.00     12.35 o 
  -9  19   7      222.48      281.03     39.42 o 
  -7  19   7       21.85       29.51     12.86 o 
  -5  19   7      131.67      389.57     19.68 o 
  -3  19   7       94.87       95.09     10.38 o 
  -1  19   7     1011.09     1025.76     15.73 o 
   1  19   7      796.89     1046.08     24.68 o 
   3  19   7      113.58      183.06      9.74 o 
   5  19   7      640.88      542.18     16.10 o 
   7  19   7      222.78      205.83     14.06 o 
  -8  20   7       26.74       24.23     29.40 o 
  -6  20   7       82.86       93.32     15.60 o 
  -4  20   7     1703.72     1515.70     36.56 o 
  -2  20   7     6092.89     7287.40    111.47 o 
   0  20   7      393.47      453.58      9.00 o 
   2  20   7      483.39      575.65     13.66 o 
   4  20   7     1067.08      939.60     24.19 o 
   6  20   7      173.63      173.46     12.84 o 
   8  20   7      806.64      782.36     26.48 o 
  -9  21   7       78.71      119.47     31.37 o 
  -7  21   7       44.78       97.32     25.15 o 
  -5  21   7       49.34      132.81     14.29 o 
  -3  21   7     1389.82     1407.40     30.47 o 
  -1  21   7      717.82      789.22     13.71 o 
   1  21   7      195.46      205.32      7.55 o 
   3  21   7     2536.81     2732.06     54.01 o 
   5  21   7      533.57      496.14     16.00 o 
   7  21   7       49.13       85.79     13.05 o 
  -8  22   7      253.15      277.40     60.10 o 
  -6  22   7      106.78       98.92     17.81 o 
  -4  22   7      611.00      529.70     21.38 o 
  -2  22   7     5855.37     6449.07     94.28 o 
   0  22   7     1303.32     1443.77     19.81 o 
   2  22   7     3725.51     3264.84     46.14 o 
   4  22   7      201.90      223.47     11.85 o 
   6  22   7      275.57      274.10     15.58 o 
   8  22   7       45.42       72.14     20.08 o 
  -7  23   7      136.55      153.61     24.39 o 
  -5  23   7      781.71      606.32     27.67 o 
  -3  23   7     1629.87     1630.12     34.54 o 
  -1  23   7       95.11       88.04      7.26 o 
   1  23   7      472.66      448.91     11.88 o 
   3  23   7     2097.46     2107.70     43.69 o 
   5  23   7       25.75       81.06     10.83 o 
   7  23   7      466.09      600.88     22.46 o 
  -8  24   7       67.99       35.83     29.55 o 
  -6  24   7      193.71      161.39     20.74 o 
  -4  24   7      998.20     1001.60     51.44 o 
  -2  24   7     1841.53     1648.10     29.77 o 
   0  24   7      223.58      273.83     10.75 o 
   2  24   7      450.46      532.28     15.67 o 
   4  24   7      549.94      540.11     16.30 o 
   6  24   7      869.58      804.39     30.39 o 
   8  24   7     1335.27     1237.61     36.81 o 
  -7  25   7       53.07      159.47     26.09 o 
  -5  25   7       42.84       33.00     13.25 o 
  -3  25   7       57.62       88.44     11.66 o 
  -1  25   7     1053.58      985.08     19.63 o 
   1  25   7      440.60      521.92     22.87 o 
   3  25   7     1474.77     1495.21     31.75 o 
   5  25   7      353.11      349.51     20.58 o 
   7  25   7      830.54      782.08     26.93 o 
  -8  26   7      261.76      321.34     49.24 o 
  -6  26   7       51.67       52.02     15.73 o 
  -4  26   7       23.97       64.61     13.47 o 
  -2  26   7      897.53      934.46     20.75 o 
   0  26   7      134.14      130.98      8.75 o 
   2  26   7     1085.38      967.59     22.10 o 
   4  26   7      220.22      219.90     14.58 o 
   6  26   7      461.98      402.71     20.69 o 
  -7  27   7      561.17      494.96     38.35 o 
  -5  27   7      458.38      454.84     30.38 o 
  -3  27   7      658.66      588.50     21.69 o 
  -1  27   7      333.33      348.23     13.51 o 
   1  27   7     1183.01     1069.74     21.89 o 
   3  27   7       57.98       75.38     10.20 o 
   5  27   7       29.98       72.53     12.80 o 
   7  27   7       84.75      187.50     25.92 o 
  -8  28   7       20.01       71.25     28.98 o 
  -6  28   7      113.52      106.42     23.05 o 
  -4  28   7       68.24      126.39     14.68 o 
  -2  28   7      402.39      869.75     21.14 o 
   0  28   7      169.69      188.73     10.66 o 
   2  28   7      910.02      981.95     22.02 o 
   4  28   7       82.04       58.82     11.99 o 
   6  28   7        4.33       31.08     14.36 o 
  -7  29   7      107.51       99.73     26.40 o 
  -5  29   7      112.75       91.12     17.59 o 
  -3  29   7       92.41      120.05     13.70 o 
  -1  29   7      155.86      117.92     11.17 o 
   1  29   7      489.27      393.98     14.86 o 
   3  29   7      758.73      722.33     30.73 o 
   5  29   7      177.91      199.76     17.87 o 
   7  29   7      260.99      278.83     30.00 o 
  -6  30   7      101.01       96.43     24.68 o 
  -4  30   7      245.02      248.98     19.06 o 
  -2  30   7      487.01      505.53     17.46 o 
   0  30   7     1346.14     1397.98     27.98 o 
   2  30   7      401.20      494.50     16.87 o 
   4  30   7      103.08      131.01     14.56 o 
   6  30   7        7.28       10.66     15.09 o 
  -7  31   7       33.82       40.42     24.38 o 
  -5  31   7       55.56       58.13     16.93 o 
  -3  31   7      178.75      166.26     14.58 o 
  -1  31   7      301.36      301.06     15.11 o 
   1  31   7      116.45      127.91     11.49 o 
   3  31   7        5.52       16.57     10.84 o 
   5  31   7       20.93       37.23     13.91 o 
  -6  32   7       14.32       -9.76     19.94 o 
  -4  32   7      765.43      704.69     28.62 o 
  -2  32   7      894.75      877.67     23.33 o 
   0  32   7      196.63      189.53     13.23 o 
   2  32   7      453.29      605.76     19.28 o 
   4  32   7       23.12       32.63     13.05 o 
   6  32   7       17.52       31.10     21.67 o 
  -7  33   7        4.01        3.97     28.46 o 
  -5  33   7      168.13      244.00     28.66 o 
  -3  33   7       73.14       58.27     12.89 o 
  -1  33   7       37.76       49.87     11.14 o 
   1  33   7      213.09      201.02     14.33 o 
   3  33   7        7.96       11.12     11.61 o 
   5  33   7      208.61      189.38     19.39 o 
  -6  34   7      557.26      487.21     46.38 o 
  -4  34   7      117.33      159.80     18.25 o 
  -2  34   7     1655.12     1421.31     35.18 o 
   0  34   7      112.46      101.49     12.02 o 
   2  34   7      735.27      723.64     23.09 o 
   4  34   7      236.23      217.51     17.72 o 
   6  34   7       67.86       89.09     24.36 o 
  -5  35   7       59.99       33.45     22.69 o 
  -3  35   7      350.64      312.74     21.38 o 
  -1  35   7      163.95      177.07     14.01 o 
   1  35   7      245.89      214.99     16.18 o 
   3  35   7        5.06       -2.51     11.95 o 
   5  35   7       16.15        7.52     17.73 o 
  -6  36   7        7.32       33.40     29.93 o 
  -4  36   7      391.46      372.25     24.87 o 
  -2  36   7      255.34      480.77     28.38 o 
   0  36   7       29.11        7.59     10.81 o 
   2  36   7      163.79      219.45     15.97 o 
   4  36   7      122.49      146.19     17.54 o 
  -5  37   7       99.56       76.26     25.20 o 
  -3  37   7      256.25      217.47     19.27 o 
  -1  37   7      439.50      408.90     23.06 o 
   1  37   7       74.43      109.54     15.15 o 
   3  37   7      224.58      227.37     24.11 o 
   5  37   7        2.98       32.97     19.13 o 
  -4  38   7      579.26      557.27     35.80 o 
  -2  38   7      213.23      235.42     18.17 o 
   0  38   7       15.99        8.73     11.40 o 
   2  38   7        9.15      -15.85     15.85 o 
   4  38   7       22.60       40.90     16.64 o 
  -5  39   7      341.99      357.11     42.40 o 
  -3  39   7       98.08      115.99     17.37 o 
  -1  39   7      443.19      421.21     22.08 o 
   1  39   7       27.88       46.62     14.40 o 
   3  39   7        8.20        7.38     15.63 o 
  -4  40   7      177.81      149.01     27.86 o 
  -2  40   7     1150.09     1007.24     33.25 o 
   0  40   7       28.12       24.80     12.03 o 
   2  40   7      514.19      506.97     33.85 o 
   4  40   7      145.68      183.43     23.76 o 
  -3  41   7       69.71       74.03     18.51 o 
  -1  41   7      127.12      179.46     17.16 o 
   1  41   7      360.14      350.00     22.02 o 
   3  41   7        8.37       54.25     27.96 o 
  -2  42   7      911.44      879.53     38.15 o 
   0  42   7        4.88       20.79     14.41 o 
   2  42   7      175.42      267.65     26.90 o 
  -3  43   7       85.43      102.65     42.31 o 
  -1  43   7       72.77      101.63     17.44 o 
   1  43   7     1167.93      996.23     36.22 o 
  -2  44   7      627.85      539.96     44.34 o 
   0  44   7       48.43       35.99     20.31 o 
 -10   0   8      554.89      542.57     51.97 o 
  -8   0   8      328.82      366.45     52.37 o 
  -6   0   8     1873.09     2020.52     73.81 o 
  -4   0   8      478.06      803.25     27.11 o 
  -2   0   8      427.62      410.89     14.08 o 
   0   0   8      469.26      562.06     13.38 o 
   2   0   8     5939.66     4948.05     75.14 o 
   4   0   8    15549.77    13980.96    201.24 o 
   6   0   8     1198.42     1048.45     27.73 o 
   8   0   8       34.96       30.41     15.03 o 
  -9   1   8      174.36      144.37     21.95 o 
  -7   1   8       39.63      134.01     23.45 o 
  -5   1   8     1628.57     1529.24     23.45 o 
  -3   1   8     1372.14     1201.48     22.23 o 
  -1   1   8     3272.21     3088.34     40.66 o 
   1   1   8     2460.87     2323.39     25.27 o 
   3   1   8     1641.81     2606.89     29.13 o 
   5   1   8     3235.57     3537.51     40.91 o 
   7   1   8     1442.80     1390.35     25.71 o 
   9   1   8       22.41       38.74     14.04 o 
 -10   2   8       65.00       27.52     28.25 o 
  -8   2   8       83.10       89.96     20.33 o 
  -6   2   8     1231.38     1277.18     45.19 o 
  -4   2   8     3209.67     2755.10     38.03 o 
  -2   2   8     1398.77     1551.11     25.61 o 
   0   2   8     1478.96     1487.53     18.75 o 
   2   2   8      834.24     1139.56     14.31 o 
   4   2   8      293.83      308.04      7.94 o 
   6   2   8      203.77      230.28     10.44 o 
   8   2   8       69.95       49.30     10.11 o 
  -9   3   8       64.12       36.41     17.50 o 
  -7   3   8       64.22       86.40     21.29 o 
  -5   3   8     1856.97     1864.78     32.46 o 
  -3   3   8      120.48      343.34     47.88 o 
  -1   3   8      971.18      996.69     15.82 o 
   1   3   8     3436.38     3181.48     36.02 o 
   3   3   8      402.21      693.69     12.71 o 
   5   3   8     1066.24     1574.20     22.18 o 
   7   3   8       22.94       88.32      8.60 o 
   9   3   8        8.94       17.85     13.49 o 
 -10   4   8       82.39       48.42     29.65 o 
  -8   4   8        1.32       47.19     23.88 o 
  -6   4   8     4582.99     4590.14    104.29 o 
  -4   4   8     1165.86     1048.34     17.62 o 
  -2   4   8      601.30     2071.08     93.51 o 
   0   4   8       33.16       33.11      2.64 o 
   2   4   8     3905.47     3406.62     37.65 o 
   4   4   8      197.15      231.34      7.17 o 
   6   4   8      800.11      648.59     15.09 o 
   8   4   8      205.69      208.35     12.61 o 
  -9   5   8      334.84      315.96     43.32 o 
  -7   5   8       64.43       79.53     17.46 o 
  -5   5   8     1063.87      975.85     21.74 o 
  -3   5   8      225.79      353.83     10.81 o 
  -1   5   8     6570.96     6295.15     70.93 o 
   1   5   8      542.70      637.69     16.81 o 
   3   5   8     1448.29     1284.51     17.45 o 
   5   5   8      391.75      398.86     10.11 o 
   7   5   8      633.80      587.72     16.98 o 
   9   5   8      209.17      149.99     17.13 o 
 -10   6   8      100.20      104.03     33.75 o 
  -8   6   8      292.48      303.06     28.74 o 
  -6   6   8      902.63      864.86     29.90 o 
  -4   6   8      611.88      591.82     14.88 o 
  -2   6   8     3890.69     3734.26     69.85 o 
   0   6   8     7029.09     7651.81     77.31 o 
   2   6   8     2621.68     2406.47     27.63 o 
   4   6   8      310.05      257.65      8.63 o 
   6   6   8      713.85      806.26     24.72 o 
   8   6   8      207.31      222.62     13.40 o 
  -9   7   8      465.06      554.90     79.83 o 
  -7   7   8      205.67      182.11     18.62 o 
  -5   7   8     1238.36     1220.31     27.68 o 
  -3   7   8     6154.87     5888.45    115.57 o 
  -1   7   8      343.27      342.68     11.02 o 
   1   7   8      132.56      113.34      4.06 o 
   3   7   8      141.37      187.17      6.32 o 
   5   7   8      747.82      557.24     11.85 o 
   7   7   8      656.87      569.89     16.96 o 
   9   7   8       23.01       27.02     13.14 o 
 -10   8   8      118.87      134.94     52.66 o 
  -8   8   8      435.85      370.16     31.65 o 
  -6   8   8     1106.91     1197.09     58.61 o 
  -4   8   8     1533.27     1288.11     28.30 o 
  -2   8   8     4112.45     4361.56     66.20 o 
   0   8   8      655.69      598.17      8.10 o 
   2   8   8      868.63      948.29     13.98 o 
   4   8   8     1223.23      969.80     15.51 o 
   6   8   8      294.68      272.68     12.00 o 
   8   8   8       78.29      139.38     13.10 o 
  -9   9   8      107.56      138.39     45.30 o 
  -7   9   8       18.63       37.42     12.87 o 
  -5   9   8     1493.49     1553.94     30.13 o 
  -3   9   8      256.76      316.28     10.15 o 
  -1   9   8      221.98      228.80      6.46 o 
   1   9   8     2088.43     1896.21     21.65 o 
   3   9   8      915.99      755.96     12.63 o 
   5   9   8       85.84       62.21      6.48 o 
   7   9   8     1091.22     1047.19     22.98 o 
   9   9   8      193.00      195.05     17.43 o 
  -8  10   8       30.03       72.37     19.77 o 
  -6  10   8      350.66      296.51     23.89 o 
  -4  10   8      262.41      240.12      9.88 o 
  -2  10   8        1.74       85.90     12.85 o 
   0  10   8      285.38      296.22      6.42 o 
   2  10   8     1204.82     1148.28     15.56 o 
   4  10   8      884.21      869.74     19.37 o 
   6  10   8      876.04      722.38     17.62 o 
   8  10   8      207.04      155.74     12.35 o 
  -9  11   8      511.58      551.44     51.32 o 
  -7  11   8      218.68      164.66     18.88 o 
  -5  11   8     2019.32     1882.41     40.19 o 
  -3  11   8      955.43     1041.51     19.75 o 
  -1  11   8     2635.49     2514.72     35.01 o 
   1  11   8     1790.35     1519.47     18.57 o 
   3  11   8      510.78      685.04     12.47 o 
   5  11   8      399.40      324.22     11.25 o 
   7  11   8      445.09      471.46     16.41 o 
   9  11   8      276.18      284.27     25.04 o 
  -8  12   8      104.61      113.06     18.67 o 
  -6  12   8      144.45      141.99     14.20 o 
  -4  12   8       71.49       67.61      6.45 o 
  -2  12   8      293.92      455.47     11.78 o 
   0  12   8     5109.77     5841.28     58.63 o 
   2  12   8      480.08      480.87     10.32 o 
   4  12   8      637.02      492.96     11.46 o 
   6  12   8      367.28      330.66     13.25 o 
   8  12   8      210.10      162.02     15.05 o 
  -9  13   8        3.22       73.43     28.93 o 
  -7  13   8      126.94      129.03     17.61 o 
  -5  13   8      959.60      986.38     29.79 o 
  -3  13   8      530.72      471.29     11.54 o 
  -1  13   8     2454.05     2349.50     26.65 o 
   1  13   8       45.47       23.36      3.34 o 
   3  13   8     1612.40     1591.47     23.61 o 
   5  13   8     1866.98     1616.63     26.76 o 
   7  13   8       35.54       87.13     10.09 o 
   9  13   8      299.04      258.92     26.41 o 
  -8  14   8      426.21      409.17     29.11 o 
  -6  14   8       66.40       84.11     12.26 o 
  -4  14   8      713.52      647.29     16.86 o 
  -2  14   8     2989.79     3238.66     45.38 o 
   0  14   8      125.17      137.33      5.09 o 
   2  14   8      571.99      639.64     11.67 o 
   4  14   8      999.29      932.65     19.50 o 
   6  14   8       92.30       61.28      8.61 o 
   8  14   8       91.16       75.86     12.24 o 
  -9  15   8       45.11       91.34     30.60 o 
  -7  15   8      374.10      327.32     24.49 o 
  -5  15   8      370.87      520.88     32.47 o 
  -3  15   8     2026.82     2015.14     35.73 o 
  -1  15   8     1605.94     1430.54     17.75 o 
   1  15   8      510.21      415.01      8.58 o 
   3  15   8     2170.01     2207.38     31.03 o 
   5  15   8      424.01      364.30     12.55 o 
   7  15   8       93.55      103.09     11.98 o 
  -8  16   8      435.83      385.14     34.23 o 
  -6  16   8     1195.20     1091.48     39.01 o 
  -4  16   8      370.47      502.14     27.67 o 
  -2  16   8     3559.07     3565.52     49.91 o 
   0  16   8     1345.97     1511.37     21.58 o 
   2  16   8     2154.65     2187.52     28.03 o 
   4  16   8     1397.24     1176.85     23.18 o 
   6  16   8       92.71      104.33      9.41 o 
   8  16   8      128.10      112.86     13.26 o 
  -9  17   8      118.34      165.44     37.13 o 
  -7  17   8       38.25       44.19     15.46 o 
  -5  17   8     2174.00     1511.42     99.28 o 
  -3  17   8      511.15      674.39     16.47 o 
  -1  17   8      177.80      204.02     17.81 o 
   1  17   8      680.77      539.02     10.50 o 
   3  17   8      415.66      394.11     11.86 o 
   5  17   8     1007.50      795.03     18.17 o 
   7  17   8       69.92       52.99     10.72 o 
  -8  18   8       58.01       37.99     20.34 o 
  -6  18   8       56.93       53.65     12.69 o 
  -4  18   8      614.71      548.87     23.32 o 
  -2  18   8      632.74      753.81     15.09 o 
   0  18   8     1507.30     1797.43     23.43 o 
   2  18   8      353.11      481.09     11.21 o 
   4  18   8      461.97      544.25     15.94 o 
   6  18   8       39.61       40.35      8.35 o 
   8  18   8      180.45      169.88     16.35 o 
  -9  19   8      293.78      387.75     69.59 o 
  -7  19   8      295.34      283.03     24.41 o 
  -5  19   8     2324.06     1937.50    105.45 o 
  -3  19   8     2280.71     2283.95     40.89 o 
  -1  19   8     3676.44     3422.48     43.95 o 
   1  19   8     3748.30     3321.93     42.98 o 
   3  19   8      932.99      785.36     16.82 o 
   5  19   8       50.94       79.54      9.11 o 
   7  19   8      269.04      291.12     15.78 o 
  -8  20   8      291.68      292.07     32.58 o 
  -6  20   8      863.22      747.64     45.63 o 
  -4  20   8      106.49       94.90     12.04 o 
  -2  20   8     1168.01     1111.62     23.19 o 
   0  20   8     1089.60     1244.66     17.30 o 
   2  20   8      185.89      588.98     17.66 o 
   4  20   8      239.66      258.13     11.99 o 
   6  20   8        7.62       15.26      9.27 o 
   8  20   8      215.45      238.49     19.37 o 
  -9  21   8       30.25       10.80     43.18 o 
  -7  21   8       60.44      146.41     20.51 o 
  -5  21   8      162.97      257.21     23.47 o 
  -3  21   8     2498.00     2592.11     45.92 o 
  -1  21   8      515.34      443.89     10.95 o 
   1  21   8      346.82      366.94     10.25 o 
   3  21   8     1336.77     1322.24     25.52 o 
   5  21   8       89.40      104.69     10.80 o 
   7  21   8      136.96      217.26     17.88 o 
  -8  22   8       49.28       22.05     27.70 o 
  -6  22   8      673.50      565.45     25.55 o 
  -4  22   8       36.90       31.53     10.13 o 
  -2  22   8      419.78      918.20     23.11 o 
   0  22   8      882.32     1046.83     16.69 o 
   2  22   8      852.05      996.86     19.35 o 
   4  22   8      212.59      220.75     12.61 o 
   6  22   8      165.00      172.98     13.93 o 
   8  22   8      377.12      337.00     24.21 o 
  -7  23   8       15.41       81.99     27.14 o 
  -5  23   8      389.85      361.52     34.77 o 
  -3  23   8      585.45      647.94     19.72 o 
  -1  23   8      886.37      776.16     16.66 o 
   1  23   8      241.82      212.63     14.55 o 
   3  23   8     1082.43     1033.24     22.36 o 
   5  23   8      365.38      302.05     15.58 o 
   7  23   8       64.31      207.65     15.30 o 
  -8  24   8       85.43      118.04     34.30 o 
  -6  24   8       34.43       36.72     14.46 o 
  -4  24   8      852.05      673.87     28.66 o 
  -2  24   8      360.87      398.26     14.67 o 
   0  24   8      564.83      559.56     13.20 o 
   2  24   8     2358.17     2339.76     35.70 o 
   4  24   8      350.31      356.53     14.56 o 
   6  24   8      176.26      190.88     15.68 o 
   8  24   8      113.67      120.36     32.05 o 
  -7  25   8      260.11      255.25     37.18 o 
  -5  25   8       53.65       89.57     15.59 o 
  -3  25   8      824.97      839.69     25.66 o 
  -1  25   8     2591.53     2311.77     36.57 o 
   1  25   8     3429.80     3066.61     44.28 o 
   3  25   8     1055.68      939.30     21.69 o 
   5  25   8      210.79      170.81     14.75 o 
   7  25   8      127.48      168.89     16.57 o 
  -8  26   8      136.80      148.27     37.70 o 
  -6  26   8      123.60       98.78     18.09 o 
  -4  26   8     1176.46     1021.34     36.96 o 
  -2  26   8      347.62      461.47     14.96 o 
   0  26   8      209.12      218.22     10.35 o 
   2  26   8      168.20      191.21     10.47 o 
   4  26   8      931.96      858.30     29.80 o 
   6  26   8      309.72      281.19     18.42 o 
  -7  27   8      346.12      297.82     40.84 o 
  -5  27   8       95.01      128.39     17.85 o 
  -3  27   8      428.31      534.75     20.86 o 
  -1  27   8      540.30      499.85     15.53 o 
   1  27   8      223.34      321.53     39.51 o 
   3  27   8     1506.18     1505.70     29.93 o 
   5  27   8      457.81      487.36     21.46 o 
   7  27   8      242.85      233.18     23.88 o 
  -6  28   8      242.52      231.15     23.63 o 
  -4  28   8       79.77       74.87     13.88 o 
  -2  28   8     1054.77     1012.57     23.31 o 
   0  28   8      185.35      176.99     12.27 o 
   2  28   8       59.89      153.93     11.21 o 
   4  28   8      255.04      263.47     15.59 o 
   6  28   8      159.94      104.31     15.82 o 
  -7  29   8      184.34      171.26     36.68 o 
  -5  29   8      125.20      100.66     24.53 o 
  -3  29   8     1227.78     1074.16     30.85 o 
  -1  29   8       61.23       91.20      9.67 o 
   1  29   8      154.15      167.99     12.02 o 
   3  29   8     1343.73     1387.01     43.94 o 
   5  29   8       21.60       29.56     12.52 o 
   7  29   8        5.84       -8.29     19.43 o 
  -6  30   8      104.07       64.24     22.80 o 
  -4  30   8      422.33      443.98     24.02 o 
  -2  30   8      647.24      619.62     19.28 o 
   0  30   8       72.81       92.72     11.09 o 
   2  30   8      267.08      308.53     14.30 o 
   4  30   8      367.81      383.97     19.86 o 
   6  30   8       76.55      112.74     19.49 o 
  -7  31   8      125.31      136.21     36.10 o 
  -5  31   8      139.40      165.68     21.02 o 
  -3  31   8      143.69      170.00     15.67 o 
  -1  31   8      757.22      703.87     20.62 o 
   1  31   8      277.73      264.34     12.70 o 
   3  31   8       74.93      105.43     13.05 o 
   5  31   8      203.27      246.59     18.71 o 
  -6  32   8       41.07       56.98     23.08 o 
  -4  32   8       25.11       44.74     14.37 o 
  -2  32   8     1171.84     1062.66     29.06 o 
   0  32   8       11.91        8.41      9.81 o 
   2  32   8      152.15      182.40     17.71 o 
   4  32   8       32.84       31.76     13.03 o 
   6  32   8       47.15       55.14     22.43 o 
  -5  33   8      435.77      471.03     48.52 o 
  -3  33   8      104.93       83.35     14.42 o 
  -1  33   8      355.59      378.50     19.91 o 
   1  33   8       43.61       24.26     10.84 o 
   3  33   8       28.84       17.24     11.98 o 
   5  33   8        8.25        6.54     13.98 o 
  -6  34   8      109.99       61.99     24.65 o 
  -4  34   8     1041.24      876.53     33.00 o 
  -2  34   8      706.96      728.68     24.62 o 
   0  34   8        3.08       -4.06     10.17 o 
   2  34   8       53.36       54.46     11.98 o 
   4  34   8      393.69      388.05     21.38 o 
   6  34   8       21.20       15.39     23.29 o 
  -5  35   8      291.21      241.50     30.09 o 
  -3  35   8       34.56       36.45     13.92 o 
  -1  35   8      428.07      445.25     27.05 o 
   1  35   8     1248.02     1126.60     30.14 o 
   3  35   8      484.37      489.52     22.63 o 
   5  35   8       10.61       11.53     18.28 o 
  -6  36   8       95.22      149.01     36.40 o 
  -4  36   8        6.34       31.64     15.65 o 
  -2  36   8      510.02      456.01     30.26 o 
   0  36   8      146.85      132.13     13.38 o 
   2  36   8      255.80      268.97     17.88 o 
   4  36   8      132.68       96.86     18.66 o 
  -5  37   8      262.12      336.52     49.14 o 
  -3  37   8      108.44       95.22     16.41 o 
  -1  37   8      301.81      304.03     18.92 o 
   1  37   8      132.34      127.28     15.48 o 
   3  37   8      214.89      232.18     20.35 o 
   5  37   8       15.24       28.65     19.69 o 
  -4  38   8      210.82      171.35     20.31 o 
  -2  38   8       10.96       20.63     14.36 o 
   0  38   8       43.48        8.67     12.71 o 
   2  38   8      115.59      113.70     18.19 o 
   4  38   8       64.09       51.35     21.14 o 
  -5  39   8      139.12      168.35     54.85 o 
  -3  39   8      127.25       92.65     16.84 o 
  -1  39   8       28.75       36.63     14.05 o 
   1  39   8      167.76      156.18     16.88 o 
   3  39   8       45.69       41.85     18.66 o 
  -4  40   8      264.67      251.54     31.40 o 
  -2  40   8      163.95      255.29     23.02 o 
   0  40   8       41.93       29.44     12.59 o 
   2  40   8      303.95      225.62     23.03 o 
  -3  41   8      277.46      330.32     25.35 o 
  -1  41   8      566.69      540.30     23.90 o 
   1  41   8      107.01      137.74     18.62 o 
   3  41   8       14.25       37.57     20.95 o 
  -2  42   8      292.12      261.14     31.38 o 
   0  42   8      149.24      148.03     17.69 o 
   2  42   8      850.08      784.40     37.02 o 
  -1  43   8      426.41      450.66     33.35 o 
   1  43   8      126.48      130.81     19.53 o 
   0  44   8      178.27      132.42     22.60 o 
  -9   1   9      251.71      217.87     24.99 o 
  -7   1   9      509.23      532.87     39.82 o 
  -5   1   9     5493.44     5273.09    117.56 o 
  -3   1   9     1417.56     2068.18     38.08 o 
  -1   1   9     4082.07     3864.98     44.71 o 
   1   1   9     8481.34     7654.91     85.45 o 
   3   1   9     4496.14     3520.47     38.94 o 
   5   1   9     1004.48     1261.24     19.25 o 
   7   1   9      476.11      537.71     16.25 o 
   9   1   9        6.60        7.62     13.89 o 
 -10   2   9       67.99       89.81     22.03 o 
  -8   2   9       23.33       16.18     17.06 o 
  -6   2   9     3651.77     3623.99    125.20 o 
  -4   2   9     1008.40      993.59     20.12 o 
  -2   2   9     2646.07     2413.88     39.04 o 
   0   2   9     1694.06     1679.88     21.14 o 
   2   2   9      693.52      634.72      9.77 o 
   4   2   9     3675.78     3118.72     37.09 o 
   6   2   9     1445.40     1201.91     21.91 o 
   8   2   9       13.91       25.21      9.86 o 
  -9   3   9        3.32        4.03     18.93 o 
  -7   3   9       47.53       54.23     19.90 o 
  -5   3   9     2662.46     2699.56     60.33 o 
  -3   3   9      758.66      988.26     23.87 o 
  -1   3   9     1018.01     1199.07     20.50 o 
   1   3   9     1227.31     1161.41     15.31 o 
   3   3   9     3054.49     2589.70     29.82 o 
   5   3   9      419.25      420.93     10.77 o 
   7   3   9      118.39      130.01      9.59 o 
   9   3   9       47.80       41.65     15.33 o 
 -10   4   9       34.31       50.29     30.30 o 
  -8   4   9      348.76      311.28     29.87 o 
  -6   4   9     1660.71     1511.73     50.67 o 
  -4   4   9     1137.96     1146.32     27.85 o 
  -2   4   9     1083.71     1595.98     28.76 o 
   0   4   9     8087.35     8725.09     88.45 o 
   2   4   9      223.08      783.42     34.13 o 
   4   4   9     3280.39     2947.61     34.33 o 
   6   4   9      177.93      178.41     11.52 o 
   8   4   9      197.43      187.76     13.65 o 
  -9   5   9      118.37      161.99     28.48 o 
  -7   5   9      365.22      385.28     44.94 o 
  -5   5   9     2741.50     2969.58     65.64 o 
  -3   5   9        3.96       12.03      4.28 o 
  -1   5   9     5129.30     4501.89     53.92 o 
   1   5   9    12147.23    10239.61    106.60 o 
   3   5   9      685.68      799.23     12.94 o 
   5   5   9      536.31      497.37     11.90 o 
   7   5   9      761.05      647.07     17.81 o 
   9   5   9      154.43       99.80     17.49 o 
  -8   6   9      208.88      146.74     23.95 o 
  -6   6   9     1324.12     1319.36     39.42 o 
  -4   6   9     1737.30     1512.52     32.68 o 
  -2   6   9        5.43       -2.04      5.25 o 
   0   6   9      134.06      153.52      4.40 o 
   2   6   9     2569.34     2519.55     29.57 o 
   4   6   9     1143.77      903.45     14.55 o 
   6   6   9      760.83      726.24     17.81 o 
   8   6   9      537.68      473.42     19.52 o 
  -9   7   9       62.15       71.29     27.43 o 
  -7   7   9      288.47      381.44     29.19 o 
  -5   7   9     1992.32     1888.43     41.27 o 
  -3   7   9      324.38      463.84     15.56 o 
  -1   7   9       99.81       96.34      3.84 o 
   1   7   9      361.85      387.17     10.75 o 
   3   7   9     1083.71      983.26     14.60 o 
   5   7   9      219.13      278.85      9.64 o 
   7   7   9      324.68      290.63     13.86 o 
   9   7   9      154.72      150.46     18.83 o 
  -8   8   9       61.37      120.60     31.11 o 
  -6   8   9     2657.76     2440.68     66.38 o 
  -4   8   9      931.01      788.21     22.47 o 
  -2   8   9      983.02     1106.16     19.62 o 
   0   8   9     2464.60     2571.31     27.16 o 
   2   8   9       80.01       83.47      4.71 o 
   4   8   9      183.95      170.19      7.33 o 
   6   8   9      107.83      119.25      9.44 o 
   8   8   9      423.26      398.81     16.69 o 
  -9   9   9      295.27      305.61     40.16 o 
  -7   9   9      174.85      167.46     19.54 o 
  -5   9   9     1527.95     1592.37     41.91 o 
  -3   9   9      619.25      720.13     17.44 o 
  -1   9   9     1854.20     1700.22     20.40 o 
   1   9   9      148.27      125.72      4.81 o 
   3   9   9       67.40      124.85      6.93 o 
   5   9   9       69.64       78.00      6.95 o 
   7   9   9      130.43      190.68     11.90 o 
   9   9   9        2.74       10.24     14.10 o 
  -8  10   9       65.33       52.93     19.03 o 
  -6  10   9     1606.56     1229.44     74.24 o 
  -4  10   9      225.73      220.78     11.31 o 
  -2  10   9     1252.33     1209.03     20.33 o 
   0  10   9      659.54      748.63      9.90 o 
   2  10   9     2483.66     2417.26     29.57 o 
   4  10   9      932.60      812.55     14.82 o 
   6  10   9      592.12      492.48     15.08 o 
   8  10   9      230.47      224.96     14.26 o 
  -9  11   9      132.64      244.19     38.47 o 
  -7  11   9       89.45      110.88     17.04 o 
  -5  11   9      398.60      639.26     22.71 o 
  -3  11   9      120.82      343.34     15.31 o 
  -1  11   9     1100.45     1075.97     14.49 o 
   1  11   9     1731.16     1564.50     19.44 o 
   3  11   9      799.29      891.49     14.04 o 
   5  11   9      297.97      400.26     12.55 o 
   7  11   9       30.49       61.68      9.60 o 
   9  11   9      117.22      130.40     17.79 o 
  -8  12   9      240.23      213.90     27.17 o 
  -6  12   9      541.78      508.12     25.51 o 
  -4  12   9      185.20      200.63     10.49 o 
  -2  12   9      325.02      390.83      9.65 o 
   0  12   9     1771.69     2051.24     22.14 o 
   2  12   9     1024.92      950.30     13.66 o 
   4  12   9      443.10      318.16     10.45 o 
   6  12   9     1120.48      990.44     21.41 o 
   8  12   9       41.04       35.23     11.03 o 
  -9  13   9      913.54      959.84    114.52 o 
  -7  13   9       31.10       28.60     13.81 o 
  -5  13   9       89.40      103.68     14.34 o 
  -3  13   9       61.37      137.19      7.86 o 
  -1  13   9     1152.26     1181.79     14.88 o 
   1  13   9     1183.28     1076.70     15.22 o 
   3  13   9      818.30      693.83     12.30 o 
   5  13   9      507.58      420.00     12.95 o 
   7  13   9       79.41      103.37     10.57 o 
  -8  14   9       87.96       81.74     21.44 o 
  -6  14   9      233.94      237.06     19.75 o 
  -4  14   9     1759.69     1551.67     35.36 o 
  -2  14   9      834.03      861.05     16.67 o 
   0  14   9      179.40      199.05      5.60 o 
   2  14   9     2539.58     2396.09     29.22 o 
   4  14   9      156.91      150.79      8.94 o 
   6  14   9       69.39       60.25      8.69 o 
   8  14   9       15.54       22.47     10.68 o 
  -9  15   9      342.36      356.77     46.21 o 
  -7  15   9      118.71      116.82     18.22 o 
  -5  15   9      913.22      784.14     28.84 o 
  -3  15   9       28.27       23.12      5.47 o 
  -1  15   9       13.85       19.67      3.37 o 
   1  15   9      169.83      205.95      7.24 o 
   3  15   9     1403.11     1178.87     18.81 o 
   5  15   9     1299.56     1084.59     20.91 o 
   7  15   9       43.24       48.51      9.99 o 
  -8  16   9       72.09      115.83     20.54 o 
  -6  16   9       52.46       86.80     15.54 o 
  -4  16   9     3710.58     3010.26     81.90 o 
  -2  16   9     1184.01     1474.26     23.91 o 
   0  16   9      728.02      799.29     12.82 o 
   2  16   9      778.81      663.98     12.30 o 
   4  16   9     1447.38     1195.59     23.68 o 
   6  16   9      198.98      183.62     11.45 o 
   8  16   9       12.16       41.10     13.51 o 
  -9  17   9      775.09      786.78     61.93 o 
  -7  17   9      241.79      202.67     21.74 o 
  -5  17   9      129.30      140.04     13.79 o 
  -3  17   9      646.27      642.33     17.79 o 
  -1  17   9      314.24      319.87      8.15 o 
   1  17   9      151.46      127.46      6.24 o 
   3  17   9     1173.78      988.05     18.29 o 
   5  17   9      368.79      375.36     14.65 o 
   7  17   9      122.03      107.66     12.80 o 
  -8  18   9      270.81      277.71     30.93 o 
  -6  18   9      188.47      140.18     17.84 o 
  -4  18   9      226.18      210.94     29.32 o 
  -2  18   9     1120.39     1085.06     19.45 o 
   0  18   9     1151.53     1346.28     18.87 o 
   2  18   9      204.82      239.20      8.70 o 
   4  18   9      104.19      127.58      9.57 o 
   6  18   9      170.40      145.87     10.86 o 
   8  18   9       37.98       64.58     14.70 o 
  -9  19   9      605.05      535.51     78.56 o 
  -7  19   9      105.32      118.57     21.14 o 
  -5  19   9      108.27      113.72     16.72 o 
  -3  19   9      235.63      243.64     12.11 o 
  -1  19   9       44.53       80.85     16.50 o 
   1  19   9      616.98      635.87     29.99 o 
   3  19   9       60.78       56.07      7.56 o 
   5  19   9       27.29       30.25      8.06 o 
   7  19   9      394.52      395.39     17.96 o 
  -8  20   9       33.40       32.59     22.26 o 
  -6  20   9       73.28       82.58     13.18 o 
  -4  20   9      158.42      169.64     14.32 o 
  -2  20   9     2668.83     2490.23     42.72 o 
   0  20   9      254.20      259.36      8.08 o 
   2  20   9      404.98      428.83     12.44 o 
   4  20   9      120.54      100.08      8.86 o 
   6  20   9      199.66      168.75     13.13 o 
   8  20   9      605.62      620.00     34.94 o 
  -7  21   9        6.21       28.35     15.83 o 
  -5  21   9      750.54      624.96     25.04 o 
  -3  21   9     3864.85     3821.85     63.91 o 
  -1  21   9       91.08      129.32      7.73 o 
   1  21   9     1189.00     1144.79     18.95 o 
   3  21   9      864.85      760.63     18.46 o 
   5  21   9      152.43      149.01     11.38 o 
   7  21   9      169.47      201.41     17.44 o 
  -8  22   9      257.29      190.30     35.90 o 
  -6  22   9      122.28      153.43     21.98 o 
  -4  22   9      440.44      403.10     20.31 o 
  -2  22   9     2146.98     2066.98     39.65 o 
   0  22   9     1940.82     2165.26     28.17 o 
   2  22   9      603.51      802.19     17.20 o 
   4  22   9      519.13      416.38     14.43 o 
   6  22   9      197.29      174.59     13.28 o 
   8  22   9       41.24      104.62     16.06 o 
  -7  23   9      238.02      238.34     23.95 o 
  -5  23   9       24.83       35.70     11.85 o 
  -3  23   9     2290.12     2254.88     54.74 o 
  -1  23   9     2746.71     2428.26     37.61 o 
   1  23   9     1556.40     1385.93     22.62 o 
   3  23   9      948.96      961.29     22.46 o 
   5  23   9      408.41      418.62     16.69 o 
   7  23   9      632.75      583.99     23.58 o 
  -8  24   9       83.89      131.52     34.19 o 
  -6  24   9       22.00       45.83     15.55 o 
  -4  24   9      445.43      452.51     24.29 o 
  -2  24   9     2157.79     2217.13     40.77 o 
   0  24   9      530.84      563.25     13.86 o 
   2  24   9      338.15      315.13     12.21 o 
   4  24   9      181.84      219.35     12.52 o 
   6  24   9      114.63       96.31     14.98 o 
  -7  25   9      230.04      170.08     34.56 o 
  -5  25   9      288.05      246.05     34.45 o 
  -3  25   9     1620.64     1699.45     44.61 o 
  -1  25   9      417.34      631.48     16.99 o 
   1  25   9      517.72      607.70     29.66 o 
   3  25   9      828.60      804.67     20.24 o 
   5  25   9      168.72      168.37     15.18 o 
   7  25   9      279.28      251.91     18.69 o 
  -8  26   9      191.71      163.06     38.27 o 
  -6  26   9      509.02      430.42     28.56 o 
  -4  26   9       15.95       16.35     11.99 o 
  -2  26   9       58.67       65.42      9.94 o 
   0  26   9      228.23      225.60     11.96 o 
   2  26   9      132.46      253.05     12.95 o 
   4  26   9     1632.17     1509.48     29.94 o 
   6  26   9       15.89       36.57     13.30 o 
  -7  27   9      575.42      651.78     53.86 o 
  -5  27   9       59.53       65.27     15.86 o 
  -3  27   9      361.95      316.65     19.86 o 
  -1  27   9     2670.80     2373.65     40.95 o 
   1  27   9     3728.50     3093.15     55.82 o 
   3  27   9     1834.87     1784.36     33.63 o 
   5  27   9      478.03      486.32     33.32 o 
   7  27   9      179.60      213.48     20.05 o 
  -6  28   9       31.87       51.32     16.95 o 
  -4  28   9      138.21      152.10     16.67 o 
  -2  28   9      546.66      544.30     19.85 o 
   0  28   9      157.46      185.81     12.45 o 
   2  28   9     1941.23     1904.89     35.66 o 
   4  28   9      803.42      770.40     27.10 o 
   6  28   9      273.15      277.78     19.33 o 
  -7  29   9      326.46      450.15     48.93 o 
  -5  29   9       66.35       99.51     21.65 o 
  -3  29   9      610.58      699.61     24.85 o 
  -1  29   9      413.31      378.28     16.08 o 
   1  29   9      698.61      608.50     16.91 o 
   3  29   9      567.97      673.56     27.70 o 
   5  29   9      206.66      211.02     17.17 o 
  -6  30   9      109.21      105.05     20.22 o 
  -4  30   9      234.91      240.44     21.47 o 
  -2  30   9      375.45      441.20     19.74 o 
   0  30   9      145.88      179.70     12.62 o 
   2  30   9      699.70      668.75     20.86 o 
   4  30   9       61.50       51.85     13.33 o 
   6  30   9       19.45       38.72     19.30 o 
  -7  31   9       52.85       35.65     47.78 o 
  -5  31   9       14.36       22.74     14.84 o 
  -3  31   9      247.26      247.27     17.89 o 
  -1  31   9      429.76      427.41     20.01 o 
   1  31   9      962.16      859.41     22.81 o 
   3  31   9      681.79      714.54     22.74 o 
   5  31   9      159.86      158.58     17.24 o 
  -6  32   9      101.87       63.31     23.99 o 
  -4  32   9      114.31      109.13     16.82 o 
  -2  32   9      168.63      139.96     15.64 o 
   0  32   9       65.18       61.65     11.15 o 
   2  32   9      467.79      424.22     18.09 o 
   4  32   9      386.25      390.09     21.18 o 
   6  32   9       22.54       52.91     22.31 o 
  -5  33   9      294.35      277.97     25.57 o 
  -3  33   9       30.91       31.14     13.13 o 
  -1  33   9       88.45       97.57     13.35 o 
   1  33   9      417.06      405.95     17.30 o 
   3  33   9       38.45       35.72     12.51 o 
   5  33   9      146.00      163.59     18.97 o 
  -6  34   9      112.92      112.35     26.82 o 
  -4  34   9      172.61      184.00     19.78 o 
  -2  34   9       60.35       52.35     14.11 o 
   0  34   9       52.41       40.82     11.48 o 
   2  34   9      518.03      520.76     19.82 o 
   4  34   9       48.79       14.94     14.23 o 
  -5  35   9       11.15       20.77     15.35 o 
  -3  35   9       13.36        1.99     13.10 o 
  -1  35   9      664.54      659.97     23.18 o 
   1  35   9      466.23      467.39     21.59 o 
   3  35   9       26.28       66.44     15.22 o 
   5  35   9       31.92       39.25     17.69 o 
  -4  36   9       21.74       11.21     15.11 o 
  -2  36   9      175.23      175.88     17.76 o 
   0  36   9       27.54       33.59     11.93 o 
   2  36   9      825.55      726.82     24.91 o 
   4  36   9       78.32       81.93     16.57 o 
  -5  37   9      116.30      108.33     27.08 o 
  -3  37   9       53.47       58.47     16.38 o 
  -1  37   9       19.47       51.11     13.71 o 
   1  37   9      148.84      124.88     15.97 o 
   3  37   9       35.65       42.13     15.13 o 
  -4  38   9      251.46      252.67     22.64 o 
  -2  38   9      122.29      107.19     19.17 o 
   0  38   9      255.68      279.78     18.34 o 
   2  38   9        0.50       13.79     15.94 o 
   4  38   9      576.68      474.40     28.49 o 
  -3  39   9      136.80      132.55     18.03 o 
  -1  39   9      352.91      317.58     21.00 o 
   1  39   9       37.81       48.19     14.80 o 
   3  39   9       24.39       28.07     21.86 o 
  -4  40   9       20.24       42.15     19.77 o 
  -2  40   9      115.19      137.53     20.15 o 
   0  40   9       56.37       39.79     14.77 o 
   2  40   9      107.34       60.07     22.81 o 
  -3  41   9      438.46      354.97     38.75 o 
  -1  41   9      376.52      333.55     30.54 o 
   1  41   9       13.00        6.41     15.30 o 
   3  41   9      212.60      211.57     26.50 o 
  -2  42   9      298.29      352.07     29.40 o 
   0  42   9       75.82       63.62     19.36 o 
   2  42   9      135.23      166.44     35.17 o 
  -1  43   9      281.09      242.29     21.51 o 
   1  43   9       23.84       39.42     23.56 o 
 -10   0  10      125.03      151.28     53.25 o 
  -8   0  10      154.37      156.68     41.43 o 
  -6   0  10      865.34     1078.06     75.57 o 
  -4   0  10    15124.62    14371.75    473.01 o 
  -2   0  10     4658.02     4124.54     90.48 o 
   0   0  10    16217.15    17844.74    330.17 o 
   2   0  10     4529.93     3934.98     64.14 o 
   4   0  10     1083.31      982.95     24.70 o 
   6   0  10      471.18      390.38     19.58 o 
   8   0  10       76.36       58.90     16.92 o 
  -9   1  10      439.92      420.29     31.95 o 
  -7   1  10      982.67      892.43     51.01 o 
  -5   1  10      324.64     1614.57     50.93 o 
  -3   1  10     7580.15     6906.47    122.25 o 
  -1   1  10     9524.43     8768.71     98.38 o 
   1   1  10     2457.10     2257.44     27.86 o 
   3   1  10      483.21      910.70     16.74 o 
   5   1  10     1232.04     1189.93     21.00 o 
   7   1  10       38.62       65.99     10.87 o 
   9   1  10      157.34      164.94     19.73 o 
  -8   2  10      210.58      226.26     32.39 o 
  -6   2  10     1322.06     1215.81     49.48 o 
  -4   2  10      556.56      461.57     17.94 o 
  -2   2  10      615.57      660.70     14.34 o 
   0   2  10     1409.68     1564.36     20.20 o 
   2   2  10     1456.73     1402.42     17.68 o 
   4   2  10      596.11      596.13     11.66 o 
   6   2  10      477.90      486.26     13.81 o 
   8   2  10       65.73       33.95     11.82 o 
  -9   3  10      381.46      342.72     34.59 o 
  -7   3  10      194.45      193.69     40.77 o 
  -5   3  10      356.53      394.11     18.78 o 
  -3   3  10     2518.70     2318.05     50.74 o 
  -1   3  10     2479.90     2307.69     30.55 o 
   1   3  10     3251.46     2923.50     34.28 o 
   3   3  10     1230.14     1132.43     15.63 o 
   5   3  10     1741.01     1586.76     24.97 o 
   7   3  10      342.03      367.18     15.88 o 
   9   3  10        6.76       30.01     15.99 o 
  -8   4  10      246.17      207.23     26.54 o 
  -6   4  10      520.91      572.64     29.21 o 
  -4   4  10      106.11      171.33     13.06 o 
  -2   4  10     4438.84     4116.66     62.81 o 
   0   4  10    11392.73    11433.37    115.37 o 
   2   4  10      684.70      544.95      9.29 o 
   4   4  10     2991.85     2593.92     32.09 o 
   6   4  10       16.21       30.26      6.87 o 
   8   4  10       61.71       43.70     10.78 o 
  -9   5  10      259.31      274.67     32.42 o 
  -7   5  10      358.39      403.07     53.61 o 
  -5   5  10      410.32      729.65     25.63 o 
  -3   5  10      159.70      371.97     14.93 o 
  -1   5  10     4670.44     4751.65     80.45 o 
   1   5  10     4606.24     4021.52     44.11 o 
   3   5  10      614.31      505.43      9.78 o 
   5   5  10      935.85      827.06     16.40 o 
   7   5  10      137.37      154.81     11.50 o 
   9   5  10        6.80       14.59     15.31 o 
  -8   6  10      123.67      118.72     23.08 o 
  -6   6  10      422.25      523.18     27.82 o 
  -4   6  10       37.72       43.88      6.99 o 
  -2   6  10     3006.31     3109.97     54.65 o 
   0   6  10      116.34      101.74      4.15 o 
   2   6  10     1246.93     1387.22     17.60 o 
   4   6  10     4107.16     3761.39     43.88 o 
   6   6  10      767.45      630.03     16.17 o 
   8   6  10        1.09       19.27      9.51 o 
  -9   7  10        3.98      -12.42     18.43 o 
  -7   7  10     1775.32     1635.57     61.87 o 
  -5   7  10     1232.85     1294.95     40.38 o 
  -3   7  10      713.16      568.66     15.03 o 
  -1   7  10     2448.58     2301.27     27.17 o 
   1   7  10     6012.60     5351.08     61.46 o 
   3   7  10      746.47      631.21     11.52 o 
   5   7  10      261.14      279.46     10.86 o 
   7   7  10      278.48      284.34     13.84 o 
   9   7  10      163.03      150.36     19.62 o 
  -8   8  10      181.63      127.21     23.82 o 
  -6   8  10     1222.79     1330.26     43.14 o 
  -4   8  10      250.50      235.40     11.24 o 
  -2   8  10       28.06       37.65      4.23 o 
   0   8  10     1783.93     1814.16     20.25 o 
   2   8  10      184.59      445.98     10.03 o 
   4   8  10     1811.53     1578.91     22.55 o 
   6   8  10     1665.02     1505.02     27.96 o 
   8   8  10      628.16      576.61     21.19 o 
  -9   9  10       24.24       49.87     21.19 o 
  -7   9  10      147.45      222.42     40.98 o 
  -5   9  10       66.97      369.44     23.39 o 
  -3   9  10        9.61       55.32     10.57 o 
  -1   9  10      880.15      770.41     11.40 o 
   1   9  10      424.49      369.36      8.25 o 
   3   9  10     1088.20      903.86     14.59 o 
   5   9  10       89.39      105.87      8.42 o 
   7   9  10      469.69      582.19     17.70 o 
   9   9  10       49.86       56.09     16.94 o 
  -8  10  10      249.52      281.49     29.52 o 
  -6  10  10     1462.52     1295.31     63.42 o 
  -4  10  10     1350.63     1327.69     30.38 o 
  -2  10  10     1056.44     1340.87     21.57 o 
   0  10  10     2807.78     2790.80     29.76 o 
   2  10  10      306.61      534.91     10.67 o 
   4  10  10      467.53      423.00     11.18 o 
   6  10  10      224.08      198.68     11.30 o 
   8  10  10      432.59      313.38     16.01 o 
  -9  11  10      158.72      190.93     28.83 o 
  -7  11  10      183.49      194.88     24.65 o 
  -5  11  10     1278.17     1219.18     49.63 o 
  -3  11  10     1682.24     1684.51     31.13 o 
  -1  11  10     2210.23     2122.08     25.21 o 
   1  11  10      164.25      192.44      6.13 o 
   3  11  10     1533.79     1324.95     19.21 o 
   5  11  10      801.09      652.99     16.28 o 
   7  11  10      171.96      161.36     13.23 o 
  -8  12  10      267.91      248.00     28.78 o 
  -6  12  10     1084.52      878.46     50.18 o 
  -4  12  10       51.36       64.00      7.73 o 
  -2  12  10      130.50      204.32      7.89 o 
   0  12  10      799.21      810.36     11.17 o 
   2  12  10      123.68      115.86      5.55 o 
   4  12  10      553.66      452.88     11.67 o 
   6  12  10      336.50      342.64     14.64 o 
   8  12  10      149.29      159.94     14.29 o 
  -9  13  10      404.49      530.46     52.21 o 
  -7  13  10       12.90       29.65     14.22 o 
  -5  13  10      438.87      374.62     18.68 o 
  -3  13  10     1424.81     1511.61     27.38 o 
  -1  13  10       39.28       19.48      3.23 o 
   1  13  10      314.41      338.45      7.87 o 
   3  13  10      266.51      311.85      9.00 o 
   5  13  10      278.41      302.68     12.39 o 
   7  13  10      235.95      288.24     14.45 o 
  -8  14  10       37.18       66.77     26.12 o 
  -6  14  10      720.48      637.34     31.79 o 
  -4  14  10      689.19      680.96     30.24 o 
  -2  14  10     1554.71     1692.15     26.51 o 
   0  14  10      531.52      494.64      8.44 o 
   2  14  10      366.98      426.29      9.06 o 
   4  14  10     1034.36      891.11     18.01 o 
   6  14  10      284.11      260.57     13.58 o 
   8  14  10      272.20      243.03     19.64 o 
  -9  15  10      586.10      638.76     58.06 o 
  -7  15  10      216.73      209.99     21.51 o 
  -5  15  10      203.89      227.69     16.00 o 
  -3  15  10     3949.83     3832.91     60.12 o 
  -1  15  10       40.64       49.38      4.35 o 
   1  15  10      293.23      320.74      8.25 o 
   3  15  10     1676.04     1622.75     23.81 o 
   5  15  10      685.74      709.47     17.45 o 
   7  15  10      222.12      201.53     13.02 o 
  -8  16  10      518.61      593.11     43.52 o 
  -6  16  10      125.50      148.89     17.86 o 
  -4  16  10      739.60      748.08     25.15 o 
  -2  16  10      294.02      339.20     10.97 o 
   0  16  10       15.15       22.74      4.07 o 
   2  16  10      664.90      591.28     11.79 o 
   4  16  10     1777.02     1564.95     27.40 o 
   6  16  10       40.27       42.41      8.71 o 
   8  16  10       72.09       99.94     15.82 o 
  -9  17  10       70.94      168.90     67.98 o 
  -7  17  10      163.45      178.49     22.05 o 
  -5  17  10      359.92      259.58     17.26 o 
  -3  17  10      269.32      264.61     14.58 o 
  -1  17  10      324.54      244.96      8.31 o 
   1  17  10       41.97       40.36      5.79 o 
   3  17  10      789.12      786.65     16.64 o 
   5  17  10      216.69      187.37     11.10 o 
   7  17  10      257.89      369.80     18.37 o 
  -8  18  10      133.64      140.80     21.79 o 
  -6  18  10      479.33      432.09     34.93 o 
  -4  18  10     1777.35     1511.54     46.39 o 
  -2  18  10      432.80      391.59     11.09 o 
   0  18  10      802.43      839.08     14.24 o 
   2  18  10     1148.02     1031.98     17.17 o 
   4  18  10      384.10      387.70     13.34 o 
   6  18  10      678.95      544.57     17.25 o 
   8  18  10      782.05      693.56     27.22 o 
  -9  19  10      350.36      417.08     71.77 o 
  -7  19  10       48.39       24.12     15.30 o 
  -5  19  10      168.84      221.97     16.80 o 
  -3  19  10      288.28      352.37     15.20 o 
  -1  19  10     5892.99     5134.82     64.51 o 
   1  19  10     4947.99     4262.06     52.15 o 
   3  19  10       76.25       59.36      8.28 o 
   5  19  10      136.69      125.45     10.11 o 
   7  19  10        0.39       27.90     11.81 o 
  -8  20  10      445.38      410.46     37.17 o 
  -6  20  10      335.67      316.83     26.13 o 
  -4  20  10     1005.38      812.91     27.30 o 
  -2  20  10      449.39      452.82     14.46 o 
   0  20  10     3183.17     3247.06     41.65 o 
   2  20  10     4171.49     3765.77     52.43 o 
   4  20  10      110.87       99.56      9.05 o 
   6  20  10       12.81       -1.58      8.27 o 
   8  20  10      282.48      364.22     28.90 o 
  -7  21  10     1045.00      907.31     46.11 o 
  -5  21  10      714.80      605.38     28.36 o 
  -3  21  10     1069.35     1046.77     28.46 o 
  -1  21  10      540.73      626.22     15.41 o 
   1  21  10     1072.15     1021.27     17.82 o 
   3  21  10      560.56      501.37     15.63 o 
   5  21  10      216.22      247.77     12.96 o 
   7  21  10      973.62      930.51     26.68 o 
  -8  22  10      111.58      154.58     28.69 o 
  -6  22  10      183.79      198.94     21.03 o 
  -4  22  10      250.14      205.07     16.26 o 
  -2  22  10     2351.45     2050.40     39.57 o 
   0  22  10     2165.38     2592.14     39.86 o 
   2  22  10      151.79      211.45     10.37 o 
   4  22  10       52.96       77.56     12.41 o 
   6  22  10       20.83       38.52     10.44 o 
  -7  23  10      603.47      611.18     33.22 o 
  -5  23  10      316.53      245.75     18.51 o 
  -3  23  10      609.71      704.92     23.45 o 
  -1  23  10      410.83      463.56     13.23 o 
   1  23  10      166.08      152.41      8.88 o 
   3  23  10      176.54      144.96     11.01 o 
   5  23  10       17.31       21.11      9.21 o 
   7  23  10      171.16      214.77     17.68 o 
  -8  24  10       34.93       58.11     38.59 o 
  -6  24  10      448.51      415.22     45.49 o 
  -4  24  10      517.80      486.67     22.51 o 
  -2  24  10       51.71       56.76      9.82 o 
   0  24  10      512.08      511.23     15.79 o 
   2  24  10      560.61      482.82     14.46 o 
   4  24  10      715.49      554.55     17.48 o 
   6  24  10       30.98       37.03     11.11 o 
  -7  25  10      181.90      157.92     25.34 o 
  -5  25  10      168.74      191.62     19.71 o 
  -3  25  10      536.03      564.17     23.84 o 
  -1  25  10     2539.13     2343.74     38.71 o 
   1  25  10      922.12      834.59     16.88 o 
   3  25  10      443.02      494.97     16.59 o 
   5  25  10       32.78      135.95     14.29 o 
   7  25  10      112.14      257.94     19.32 o 
  -8  26  10      211.48      215.21     40.32 o 
  -6  26  10      178.29      153.49     24.01 o 
  -4  26  10      524.85      539.90     23.99 o 
  -2  26  10     1106.64      996.78     25.20 o 
   0  26  10      428.15      459.17     15.66 o 
   2  26  10      841.39      734.48     17.93 o 
   4  26  10      620.43      736.88     27.62 o 
   6  26  10       68.78       58.95     13.56 o 
  -7  27  10       87.82      211.28     37.48 o 
  -5  27  10      268.55      226.87     24.57 o 
  -3  27  10      369.80      563.18     34.11 o 
   1  27  10      112.30      133.67     11.18 o 
   3  27  10      550.92      564.90     18.09 o 
   5  27  10       28.19       50.79     13.21 o 
   7  27  10       17.98       79.89     17.08 o 
  -6  28  10       22.83       52.21     19.65 o 
  -4  28  10      192.58      161.83     16.90 o 
  -2  28  10     1446.94     1413.01     36.43 o 
   0  28  10      104.07      108.82     11.35 o 
   2  28  10      236.39      314.33     14.08 o 
   4  28  10     1260.00     1228.56     27.20 o 
   6  28  10      127.33      140.16     16.58 o 
  -7  29  10      135.14       88.53     31.96 o 
  -5  29  10      353.91      288.72     29.33 o 
  -3  29  10     1742.46     1583.54     40.13 o 
  -1  29  10      521.79      497.80     18.13 o 
   1  29  10      263.09      260.63     15.92 o 
   3  29  10     2093.25     2009.56     45.07 o 
   5  29  10      414.10      406.93     19.94 o 
  -6  30  10      120.77      133.85     25.29 o 
  -4  30  10      309.02      282.44     20.66 o 
  -2  30  10      569.36      568.10     24.11 o 
   0  30  10      217.74      216.87     13.61 o 
   2  30  10     1260.64     1211.74     29.34 o 
   4  30  10      641.22      646.03     22.66 o 
   6  30  10       97.33       91.02     23.58 o 
  -7  31  10       58.49       83.16     31.46 o 
  -5  31  10      121.24      108.62     19.14 o 
  -3  31  10      329.69      277.07     18.88 o 
  -1  31  10      136.67      139.70     16.36 o 
   1  31  10      179.48      156.99     13.07 o 
   3  31  10       14.83       32.25     14.17 o 
   5  31  10      156.53      171.62     18.17 o 
  -6  32  10        4.63       21.76     20.77 o 
  -4  32  10       16.93       18.51     14.18 o 
  -2  32  10      299.13      287.51     27.88 o 
   0  32  10      219.15      281.23     15.23 o 
   2  32  10      373.74      339.95     16.84 o 
   4  32  10      216.45      233.14     22.61 o 
   6  32  10       76.62       67.20     24.22 o 
  -5  33  10       54.72       59.00     18.24 o 
  -3  33  10        7.37        0.40     12.93 o 
  -1  33  10      651.55      554.80     21.52 o 
   1  33  10       25.76       37.95     11.47 o 
   3  33  10      460.65      419.47     21.43 o 
   5  33  10       24.99       27.07     17.42 o 
  -6  34  10      108.91      122.77     42.09 o 
  -4  34  10      264.17      222.62     21.23 o 
  -2  34  10      183.81      201.74     17.56 o 
   0  34  10      219.15      263.55     15.47 o 
   2  34  10      248.92      223.89     16.25 o 
   4  34  10       89.82      116.08     16.85 o 
  -5  35  10       25.09        5.04     15.85 o 
  -3  35  10      234.32      233.26     19.47 o 
  -1  35  10      364.79      348.12     20.61 o 
   1  35  10      122.33      105.71     15.17 o 
   3  35  10      321.45      305.28     24.38 o 
   5  35  10      102.66       88.85     20.29 o 
  -4  36  10      128.67       88.49     17.96 o 
  -2  36  10      275.55      298.97     30.58 o 
   0  36  10      384.68      368.94     22.70 o 
   2  36  10      255.68      332.03     22.95 o 
   4  36  10       79.60       79.60     19.53 o 
  -5  37  10       27.27       34.71     19.64 o 
  -3  37  10      351.44      340.93     22.77 o 
  -1  37  10      166.57      125.21     21.58 o 
   1  37  10      228.36      193.59     17.13 o 
   3  37  10       61.75       60.28     20.01 o 
  -4  38  10      190.53      193.36     24.36 o 
  -2  38  10      184.94      123.60     19.76 o 
   0  38  10      301.32      301.89     17.01 o 
   2  38  10      154.80      147.40     19.70 o 
   4  38  10       82.73       60.32     19.94 o 
  -3  39  10       74.67       60.53     16.80 o 
  -1  39  10      193.01      168.76     18.49 o 
   1  39  10       42.59       38.45     15.08 o 
   3  39  10      250.50      222.65     26.13 o 
  -4  40  10      265.19      192.63     29.68 o 
  -2  40  10       91.39       61.98     21.39 o 
   0  40  10       75.49       64.64     16.11 o 
   2  40  10       60.70       65.80     19.57 o 
  -3  41  10      175.38      162.24     24.91 o 
  -1  41  10       69.59       95.33     18.49 o 
   1  41  10      123.89       77.64     17.77 o 
  -2  42  10      445.24      404.21     30.86 o 
   0  42  10       41.46       -7.13     18.69 o 
  -1  43  10      186.51      137.46     23.60 o 
  -9   1  11       28.19       82.18     25.16 o 
  -7   1  11      888.22      799.48     75.79 o 
  -5   1  11     5667.00     5721.51    145.15 o 
  -1   1  11       29.12       48.56      7.41 o 
   1   1  11       36.16       35.06      3.39 o 
   3   1  11      892.51      829.88     13.85 o 
   5   1  11     1167.01     1251.67     24.22 o 
   7   1  11      318.47      289.92     14.04 o 
   9   1  11      319.53      314.02     24.16 o 
  -8   2  11       21.91       -4.13     18.48 o 
  -6   2  11      208.64      245.66     28.26 o 
  -4   2  11     2137.47     1957.29     48.67 o 
  -2   2  11     1153.84     1249.39     21.32 o 
   0   2  11      383.22      425.65     11.97 o 
   2   2  11      101.71       99.96      4.48 o 
   4   2  11      857.48      792.71     13.97 o 
   6   2  11      224.97      197.90     11.36 o 
   8   2  11       74.47       80.70     12.14 o 
  -9   3  11       16.10       43.72     21.54 o 
  -7   3  11      632.07      718.53     45.93 o 
  -5   3  11     4322.81     4007.52    150.85 o 
  -3   3  11      366.93      747.24     42.15 o 
  -1   3  11     5704.34     5294.12     63.30 o 
   1   3  11     5697.46     5129.19     60.69 o 
   3   3  11      769.93      832.82     12.94 o 
   5   3  11      521.05      464.28     13.03 o 
   7   3  11       30.52      176.17     13.82 o 
   9   3  11       13.93        9.78     15.84 o 
  -8   4  11      120.53      194.90     26.19 o 
  -6   4  11      579.87      538.81     37.42 o 
  -4   4  11     2817.58     2667.91     63.05 o 
  -2   4  11       17.26       82.10      4.93 o 
   0   4  11    14820.42    15839.47    164.37 o 
   2   4  11      576.17      548.83      9.39 o 
   4   4  11     1753.29     1610.89     22.41 o 
   6   4  11      254.78      268.36     11.67 o 
   8   4  11       38.63       50.86     11.43 o 
  -9   5  11       57.90       57.86     21.78 o 
  -7   5  11      391.71      426.92     39.08 o 
  -5   5  11      315.60      345.22     19.84 o 
  -3   5  11     1635.53     1572.54     32.83 o 
  -1   5  11     4263.17     3931.99     47.77 o 
   1   5  11       22.65       38.21      3.43 o 
   3   5  11      133.72      139.39      6.31 o 
   5   5  11      385.12      391.16     12.82 o 
   7   5  11       96.95      122.48     11.23 o 
   9   5  11       37.32       35.74     44.35 o 
  -8   6  11      301.65      309.41     45.87 o 
  -6   6  11     1622.41     1596.34     53.33 o 
  -4   6  11       59.87       63.80      9.36 o 
  -2   6  11     2446.23     2319.66     37.23 o 
   0   6  11     9175.34     9546.86    100.02 o 
   2   6  11      366.17      302.22      7.09 o 
   4   6  11      756.07      652.28     12.75 o 
   6   6  11      168.16      184.63     10.77 o 
   8   6  11       46.35       50.72     11.39 o 
  -9   7  11       28.99       51.20     21.70 o 
  -7   7  11       80.29      104.15     20.55 o 
  -5   7  11      125.35      198.34     15.95 o 
  -3   7  11      343.34      494.40     14.95 o 
  -1   7  11     6314.65     5903.40     68.95 o 
   1   7  11     2189.99     1975.23     24.16 o 
   3   7  11     2727.02     2210.30     28.40 o 
   5   7  11      327.94      276.32     11.15 o 
   7   7  11      196.50      242.26     13.48 o 
  -8   8  11       58.91       77.54     20.01 o 
  -6   8  11     1310.70     1195.95     58.84 o 
  -4   8  11      437.31      398.98     17.76 o 
  -2   8  11     1744.88     1763.19     27.75 o 
   0   8  11     1426.74     1442.85     17.67 o 
   2   8  11       10.89        7.47      3.64 o 
   4   8  11      732.39      765.21     17.28 o 
   6   8  11      602.26      577.29     16.67 o 
   8   8  11      169.58      152.87     13.04 o 
  -9   9  11      254.25      207.16     30.06 o 
  -7   9  11      520.23      519.25     35.41 o 
  -5   9  11       26.43       20.28      9.87 o 
  -3   9  11     1115.44     1032.15     25.23 o 
  -1   9  11      107.38      134.66      5.12 o 
   1   9  11     1324.67     1116.83     15.35 o 
   3   9  11      883.41     1054.34     16.50 o 
   5   9  11       53.68       54.94     10.25 o 
   7   9  11      336.06      473.39     19.47 o 
  -8  10  11      323.74      397.45     35.88 o 
  -6  10  11      291.98      355.44     22.49 o 
  -4  10  11      545.34      543.93     24.25 o 
  -2  10  11     1899.60     1813.08     29.78 o 
   0  10  11      544.46      548.89      9.30 o 
   2  10  11      113.99      134.45      5.92 o 
   4  10  11     1007.38      867.40     16.93 o 
   6  10  11      592.87      566.00     16.55 o 
   8  10  11       91.96       91.50     12.11 o 
  -9  11  11       31.89       59.03     22.94 o 
  -7  11  11      258.54      297.08     28.51 o 
  -5  11  11       93.41      101.67     27.84 o 
  -3  11  11      968.90     1080.91     22.59 o 
  -1  11  11      700.69      653.24     10.67 o 
   1  11  11      162.29      181.40      6.20 o 
   3  11  11      145.78      202.88     12.29 o 
   5  11  11      432.74      513.51     14.98 o 
   7  11  11      474.00      476.68     17.33 o 
  -8  12  11       50.38       40.49     20.88 o 
  -6  12  11      209.25      183.04     21.81 o 
  -4  12  11      180.28      168.20     11.96 o 
  -2  12  11       61.43       61.33      5.63 o 
   0  12  11     1214.34     1404.03     19.70 o 
   2  12  11      349.18      373.18      8.76 o 
   4  12  11      983.20      973.67     18.41 o 
   6  12  11       66.86       86.47     10.43 o 
   8  12  11      192.34      197.00     20.06 o 
  -9  13  11       50.16       71.01     24.24 o 
  -7  13  11      143.30      135.68     22.05 o 
  -5  13  11     1229.84     1259.72     58.83 o 
  -3  13  11       20.26       52.34      6.67 o 
  -1  13  11      637.30      575.50     10.44 o 
   1  13  11      865.31      852.78     13.26 o 
   3  13  11        0.55        4.53      5.17 o 
   5  13  11      407.75      408.86     13.99 o 
   7  13  11      357.22      332.93     15.53 o 
  -8  14  11      125.36      103.62     38.29 o 
  -6  14  11      387.75      346.27     23.74 o 
  -4  14  11      196.24      219.28     14.61 o 
  -2  14  11      545.80      561.73     13.64 o 
   0  14  11     3089.72     3025.45     33.94 o 
   2  14  11      111.82      142.53      6.36 o 
   4  14  11      705.86      699.25     16.04 o 
   6  14  11       31.48       32.88      8.76 o 
   8  14  11      428.64      394.09     22.71 o 
  -9  15  11      249.33      231.43     40.89 o 
  -7  15  11       94.05      121.22     18.82 o 
  -5  15  11       60.37      109.52     15.03 o 
  -3  15  11      252.50      382.97     21.11 o 
  -1  15  11     1021.70      855.01     14.57 o 
   1  15  11     2744.84     2321.54     28.39 o 
   3  15  11      714.11      498.19     12.21 o 
   5  15  11      271.89      205.81     11.30 o 
   7  15  11       74.87       73.66     10.60 o 
  -8  16  11      353.55      365.89     34.57 o 
  -6  16  11      218.28      156.76     18.84 o 
  -4  16  11      544.09      546.98     21.50 o 
  -2  16  11      418.82      441.25     13.27 o 
   0  16  11     2364.19     2479.25     28.63 o 
   2  16  11      145.98      184.28      7.47 o 
   4  16  11     1458.54     1410.62     24.61 o 
   6  16  11      294.46      235.06     13.63 o 
   8  16  11      106.12      116.51     18.15 o 
  -9  17  11       22.23       72.46     34.44 o 
  -7  17  11        2.91       19.82     14.35 o 
  -5  17  11      177.65      270.42     20.24 o 
  -3  17  11      515.61      575.33     18.43 o 
  -1  17  11      997.90      828.20     16.04 o 
   1  17  11      726.46      647.00     12.97 o 
   3  17  11     1199.53     1008.15     18.73 o 
   5  17  11      111.95      137.76     10.30 o 
   7  17  11      316.83      288.59     16.93 o 
  -8  18  11      193.30      242.22     30.40 o 
  -6  18  11      261.98      263.98     22.36 o 
  -4  18  11      312.63      262.74     16.97 o 
  -2  18  11      347.51      412.75     12.97 o 
   0  18  11     4323.39     4440.17     53.30 o 
   2  18  11      899.91      952.64     16.59 o 
   4  18  11      844.50      655.05     15.88 o 
   6  18  11      137.05      150.16     11.63 o 
   8  18  11      109.60      119.62     15.82 o 
  -7  19  11      124.03      144.85     20.72 o 
  -5  19  11      139.61      130.00     16.83 o 
  -3  19  11      399.47      328.16     18.08 o 
  -1  19  11     2349.30     2366.49     35.75 o 
   1  19  11     2177.47     1993.38     28.45 o 
   3  19  11      105.67       72.55      8.49 o 
   5  19  11      235.00      228.19     12.39 o 
   7  19  11      107.76      110.59     14.12 o 
  -8  20  11       85.85      138.47     49.62 o 
  -6  20  11      235.78      224.77     22.65 o 
  -4  20  11       41.73       46.01     12.98 o 
  -2  20  11     1349.72     1879.78     37.04 o 
   0  20  11     8348.29     8903.73    110.43 o 
   2  20  11     3805.75     3513.80     49.53 o 
   4  20  11       75.22      102.25      8.90 o 
   6  20  11        9.88       11.43      8.89 o 
  -7  21  11       94.66       84.34     18.28 o 
  -5  21  11      146.69      151.72     17.87 o 
  -3  21  11      242.08      297.99     17.07 o 
  -1  21  11      338.43      363.93     11.46 o 
   1  21  11       34.00       27.16      6.21 o 
   3  21  11      399.50      404.06     14.91 o 
   5  21  11       51.68       68.71      9.71 o 
   7  21  11      294.71      273.98     20.12 o 
  -8  22  11      328.12      401.70     40.24 o 
  -6  22  11       49.49       41.71     15.72 o 
  -4  22  11      129.38      111.61     13.76 o 
  -2  22  11      628.82      523.66     17.43 o 
   0  22  11      985.23      966.37     20.86 o 
   2  22  11      678.03      592.98     15.47 o 
   4  22  11      496.96      417.06     15.20 o 
   6  22  11       19.63       18.55     10.01 o 
  -7  23  11      633.46      680.04     34.95 o 
  -5  23  11       40.48       55.97     14.79 o 
  -3  23  11     1643.37     1432.74     36.06 o 
  -1  23  11      901.14      803.50     17.61 o 
   1  23  11      173.63      188.21      9.95 o 
   3  23  11       39.66       62.12     11.45 o 
   5  23  11      158.36      167.69     15.09 o 
   7  23  11      315.34      343.22     22.23 o 
  -8  24  11      411.41      429.17     48.22 o 
  -6  24  11       88.03      122.04     19.55 o 
  -4  24  11      182.91      221.21     17.75 o 
  -2  24  11      261.89      266.14     16.44 o 
   0  24  11      116.69      113.10      9.86 o 
   2  24  11      364.18      362.77     13.40 o 
   4  24  11      135.42      121.98     11.42 o 
   6  24  11      122.26       96.83     12.93 o 
  -7  25  11       18.07      138.06     25.26 o 
  -5  25  11        1.55       34.97     12.48 o 
  -3  25  11      745.42      739.01     27.39 o 
  -1  25  11      840.21      754.71     18.19 o 
   1  25  11      339.27      374.66     14.74 o 
   3  25  11      159.76      183.32     12.50 o 
   5  25  11      153.62      169.74     13.57 o 
   7  25  11      174.69      231.29     20.26 o 
  -6  26  11      104.95      144.32     31.95 o 
  -4  26  11     1279.50     1203.22     50.20 o 
  -2  26  11      430.33      503.21     21.02 o 
   0  26  11       62.62       71.83      9.87 o 
   2  26  11      279.80      300.76     14.19 o 
   4  26  11      372.20      327.35     15.78 o 
   6  26  11       39.73       48.08     13.45 o 
  -7  27  11      217.74      245.10     30.14 o 
  -5  27  11      353.01      337.80     27.16 o 
  -3  27  11     1087.85     1203.18     33.26 o 
  -1  27  11      651.76      661.07     19.79 o 
   1  27  11       15.78       21.91      9.43 o 
   3  27  11      599.00      600.15     19.18 o 
   5  27  11      116.50      157.70     16.39 o 
  -6  28  11      176.03      177.33     26.27 o 
  -4  28  11      631.15      639.39     27.10 o 
  -2  28  11      492.28      490.78     21.94 o 
   0  28  11      396.19      421.97     16.80 o 
   2  28  11     1134.26     1069.13     23.78 o 
   4  28  11       54.44       58.12     11.29 o 
   6  28  11      172.70      194.17     22.02 o 
  -7  29  11       69.28       71.56     33.64 o 
  -5  29  11       49.16       38.12     16.37 o 
  -3  29  11      610.01      605.16     23.95 o 
  -1  29  11      207.41      195.77     14.62 o 
   1  29  11        0.48       15.31      9.63 o 
   3  29  11     1407.97     1270.66     28.01 o 
   5  29  11      152.61      180.45     16.35 o 
  -6  30  11        0.48       30.53     20.45 o 
  -4  30  11       43.29       34.83     14.57 o 
  -2  30  11      928.30     1019.41     30.54 o 
   0  30  11      534.31      564.55     19.14 o 
   2  30  11      440.46      464.61     19.04 o 
   4  30  11      114.56      123.67     14.62 o 
   6  30  11      110.08       73.84     17.37 o 
  -5  31  11      102.88       83.43     18.92 o 
  -3  31  11      749.30      799.84     28.10 o 
  -1  31  11       13.36        1.35     11.76 o 
   1  31  11       85.72       88.94     11.38 o 
   3  31  11       51.84       64.12     13.30 o 
   5  31  11      340.71      308.80     21.15 o 
  -6  32  11       10.23        9.01     30.95 o 
  -4  32  11       39.83       64.40     16.21 o 
  -2  32  11      284.48      269.09     18.79 o 
   0  32  11      257.21      302.87     15.79 o 
   2  32  11       90.11      114.51     14.21 o 
   4  32  11      104.56      126.15     17.06 o 
  -5  33  11       58.17       38.27     20.13 o 
  -3  33  11       59.13       62.16     14.93 o 
  -1  33  11      110.31       91.94     14.72 o 
   1  33  11      320.39      317.83     18.87 o 
   3  33  11      247.72      222.65     18.08 o 
   5  33  11      263.79      271.08     23.69 o 
  -6  34  11        5.49      -30.75     39.53 o 
  -4  34  11       94.29       92.21     17.69 o 
  -2  34  11      132.35      117.58     18.25 o 
   0  34  11      278.15      285.56     20.23 o 
   2  34  11      334.24      307.90     18.21 o 
   4  34  11     1017.88      942.31     30.01 o 
  -5  35  11       18.95        8.59     16.30 o 
  -3  35  11      142.18      109.05     16.96 o 
  -1  35  11      247.77      224.88     18.41 o 
   1  35  11       35.14       54.43     14.51 o 
   3  35  11      112.40       98.34     17.45 o 
  -4  36  11       56.07       46.83     17.19 o 
  -2  36  11      749.51      657.36     29.24 o 
   0  36  11       31.98       18.03     12.46 o 
   2  36  11      118.53      114.68     18.68 o 
   4  36  11       59.02       81.66     26.04 o 
  -5  37  11        0.57        8.44     18.89 o 
  -3  37  11      271.73      270.87     21.78 o 
  -1  37  11      293.63      242.53     24.18 o 
   1  37  11       12.75       -1.45     13.61 o 
   3  37  11       63.35       63.61     20.12 o 
  -4  38  11      125.83      107.48     21.61 o 
  -2  38  11      217.71      229.05     26.57 o 
   0  38  11       47.61       53.84     15.36 o 
   2  38  11      530.93      529.72     29.93 o 
  -3  39  11       15.08       13.71     20.09 o 
  -1  39  11       10.91        7.45     14.71 o 
   1  39  11       66.94       70.15     16.99 o 
   3  39  11     1039.16      955.94     45.31 o 
  -2  40  11       29.72       30.74     21.02 o 
   0  40  11      120.90      125.32     18.73 o 
   2  40  11      181.75      233.07     39.21 o 
  -1  41  11       36.15       34.82     17.08 o 
   1  41  11       99.90       66.42     18.58 o 
  -2  42  11       95.81      117.43     56.02 o 
   0  42  11       37.46       24.07     20.35 o 
  -8   0  12       74.83       58.94     35.16 o 
  -6   0  12      982.34      818.25     65.79 o 
  -4   0  12      977.46      969.82     48.93 o 
  -2   0  12     1823.07     1613.25     38.92 o 
   0   0  12      670.92      664.07     20.15 o 
   2   0  12      148.36      148.19      8.94 o 
   4   0  12     2883.10     2648.21     55.29 o 
   6   0  12      430.02      386.28     20.89 o 
   8   0  12       49.70       10.02     15.16 o 
  -9   1  12       43.14       60.12     22.57 o 
  -7   1  12      742.18      881.04     52.04 o 
  -5   1  12     1941.89     2021.80     61.34 o 
  -3   1  12     3029.01     2871.83     66.02 o 
  -1   1  12      252.87      258.08      6.86 o 
   1   1  12     2177.35     1949.33     25.42 o 
   3   1  12       61.58       68.25      5.88 o 
   5   1  12      630.51      647.59     16.91 o 
   7   1  12      127.45       93.15     10.65 o 
  -8   2  12       26.54       16.42     21.38 o 
  -6   2  12       52.23       91.96     21.09 o 
  -4   2  12      939.19      932.62     33.87 o 
  -2   2  12      148.57      132.86      7.11 o 
   0   2  12      358.60      340.83      9.24 o 
   2   2  12      290.98      291.47      7.88 o 
   4   2  12      192.74      190.95      8.44 o 
   6   2  12       57.15       53.56      9.85 o 
   8   2  12        0.04        7.03     10.48 o 
  -9   3  12       61.83       72.76     23.06 o 
  -7   3  12      511.54      440.42     82.57 o 
  -5   3  12      404.43      456.07     27.33 o 
  -3   3  12      371.34      451.59     16.29 o 
  -1   3  12     2110.76     2281.01     31.07 o 
   1   3  12     1174.00     1091.86     16.73 o 
   3   3  12     1711.97     1482.67     20.28 o 
   5   3  12     1603.97     1497.31     25.18 o 
   7   3  12        1.65       20.80      9.09 o 
  -8   4  12       24.92       43.95     19.06 o 
  -6   4  12      769.26      681.64     42.60 o 
  -4   4  12     2430.76     2339.12     56.98 o 
  -2   4  12      289.54      296.30      8.75 o 
   0   4  12     2340.82     2414.37     29.30 o 
   2   4  12     1405.82     1313.99     17.73 o 
   4   4  12      911.99      825.38     14.93 o 
   6   4  12      729.37      605.47     16.46 o 
   8   4  12       19.10       24.64     11.34 o 
  -9   5  12      155.80      139.43     26.55 o 
  -7   5  12      272.07      366.91     37.25 o 
  -5   5  12      457.12      491.60     28.22 o 
  -3   5  12      247.62      339.31     14.35 o 
  -1   5  12       29.62       13.59      3.12 o 
   1   5  12      763.20      706.31     13.47 o 
   3   5  12      680.30      685.07     12.27 o 
   5   5  12      138.72      137.68      9.28 o 
   7   5  12       63.22      103.76     12.09 o 
  -8   6  12       14.37        0.54     17.31 o 
  -6   6  12     2105.24     1831.21     87.02 o 
  -4   6  12     3990.90     3666.03     83.78 o 
  -2   6  12      411.56      376.62     11.38 o 
   0   6  12    18871.05    19732.34    206.39 o 
   2   6  12      448.94      481.67     10.24 o 
   4   6  12      261.22      246.50      9.68 o 
   6   6  12      257.09      258.14     12.36 o 
   8   6  12      153.12      155.39     16.50 o 
  -9   7  12       78.30       70.67     23.66 o 
  -7   7  12       92.26      179.01     29.43 o 
  -5   7  12      462.68      404.76     21.95 o 
  -3   7  12      420.26      443.29     16.69 o 
  -1   7  12     3917.39     3703.16     44.29 o 
   1   7  12      606.15      538.78      9.69 o 
   3   7  12      349.97      417.29      9.69 o 
   5   7  12       69.43       79.67      8.07 o 
   7   7  12      122.60       96.45     10.93 o 
  -8   8  12      106.16       94.88     28.08 o 
  -6   8  12      155.72      209.54     27.63 o 
  -4   8  12     1020.20      981.33     30.36 o 
  -2   8  12       39.23       40.65      5.41 o 
   0   8  12      697.44      771.29     11.92 o 
   2   8  12      591.12      674.91     11.94 o 
   4   8  12       48.74       35.65      6.04 o 
   6   8  12      893.90      798.59     19.63 o 
   8   8  12       49.77       41.49     12.58 o 
  -9   9  12      114.12      105.77     25.99 o 
  -7   9  12      939.36      944.64     45.75 o 
  -5   9  12      129.88      128.85     15.41 o 
  -3   9  12      403.84      473.15     15.32 o 
  -1   9  12      286.65      264.42      7.41 o 
   1   9  12      176.87      197.97      6.33 o 
   3   9  12     1541.20     1320.39     19.61 o 
   5   9  12      316.62      317.04     12.56 o 
   7   9  12        1.21       30.51      9.48 o 
  -8  10  12       14.62       -0.01     18.34 o 
  -6  10  12      200.90      243.09     24.15 o 
  -4  10  12      133.45      132.30     16.19 o 
  -2  10  12       80.57       99.20      7.46 o 
   0  10  12     3846.91     3918.13     46.62 o 
   2  10  12      181.53      164.05      6.69 o 
   4  10  12      701.76      488.83     12.87 o 
   6  10  12      325.47      310.68     18.87 o 
   8  10  12      149.49      139.08     15.32 o 
  -9  11  12      200.73      191.54     29.99 o 
  -7  11  12        7.56       74.16     19.34 o 
  -5  11  12      967.61      626.22    182.08 o 
  -3  11  12      173.45      259.91     28.91 o 
  -1  11  12      551.03      516.27     10.66 o 
   1  11  12      987.50      859.32     12.97 o 
   3  11  12      256.68      392.41     14.59 o 
   5  11  12      973.39      880.59     19.82 o 
   7  11  12      250.65      225.76     13.69 o 
  -8  12  12       33.99       39.46     21.40 o 
  -6  12  12        1.43       21.35     13.18 o 
  -4  12  12      776.27      660.89     23.97 o 
  -2  12  12      467.83      470.61     12.85 o 
   0  12  12      794.18      836.90     12.09 o 
   2  12  12      109.13       99.32      5.84 o 
   4  12  12      165.17      178.52      9.61 o 
   6  12  12      693.26      686.91     18.80 o 
   8  12  12      175.56      170.26     16.53 o 
  -9  13  12       50.63       66.73     24.77 o 
  -7  13  12      274.88      265.95     28.15 o 
  -5  13  12      145.09      172.32     16.75 o 
  -3  13  12      612.90      528.20     15.18 o 
  -1  13  12     1762.63     1560.91     22.12 o 
   1  13  12      198.93      201.99      7.07 o 
   3  13  12     2125.48     1791.75     25.48 o 
   5  13  12      572.83      685.57     19.20 o 
   7  13  12      245.07      207.04     17.37 o 
  -8  14  12      331.22      298.39     32.11 o 
  -6  14  12      331.16      331.85     23.91 o 
  -4  14  12      399.99      375.26     21.46 o 
  -2  14  12      733.63      629.72     15.43 o 
   0  14  12     1673.71     1742.77     20.97 o 
   2  14  12      145.59      130.61      6.51 o 
   4  14  12      287.24      263.81     11.18 o 
   6  14  12      125.99      115.90     10.80 o 
   8  14  12      270.65      281.94     26.88 o 
  -9  15  12        2.53       10.97     21.80 o 
  -7  15  12       22.39       44.71     18.30 o 
  -5  15  12      442.77      533.86     28.22 o 
  -3  15  12     1885.20     1752.37     33.24 o 
  -1  15  12     1574.37     1548.41     30.35 o 
   1  15  12      690.98      578.13     14.31 o 
   3  15  12      788.38      809.05     16.16 o 
   5  15  12      673.11      802.49     19.24 o 
   7  15  12       94.86      114.12     12.25 o 
  -8  16  12      175.16      170.07     28.17 o 
  -6  16  12       69.55       45.93     18.18 o 
  -4  16  12     1736.84     1490.57     45.70 o 
  -2  16  12      335.19      330.58     11.96 o 
   0  16  12       38.57       34.68      6.16 o 
   2  16  12      813.41      814.03     14.04 o 
   4  16  12      835.86      882.52     18.65 o 
   6  16  12        3.89       19.33      9.04 o 
   8  16  12      136.26      156.72     17.07 o 
  -7  17  12       29.74       21.36     24.64 o 
  -5  17  12      610.28      469.33     27.64 o 
  -3  17  12     1122.91      955.03     26.47 o 
  -1  17  12     1068.84      998.55     19.58 o 
   1  17  12       30.98       11.83      5.09 o 
   3  17  12     1062.26      977.63     18.67 o 
   5  17  12      182.78      192.21     11.66 o 
   7  17  12       45.02       46.70     10.59 o 
  -8  18  12       48.95       43.65     21.81 o 
  -6  18  12       41.02       33.43     14.30 o 
  -4  18  12      442.95      431.79     20.30 o 
  -2  18  12     1625.07     1616.04     31.47 o 
   0  18  12     1131.12     1121.93     20.38 o 
   2  18  12      362.30      505.49     11.85 o 
   4  18  12       29.47       32.86      7.50 o 
   6  18  12      162.87      141.41     12.55 o 
  -7  19  12      155.51      152.00     21.66 o 
  -5  19  12        5.89        6.61     11.55 o 
  -3  19  12       48.33       32.57      9.56 o 
  -1  19  12     1931.57     1829.91     29.03 o 
   1  19  12     1369.50     1146.75     18.38 o 
   3  19  12       25.31       23.11      7.17 o 
   5  19  12       75.60       67.73      9.62 o 
   7  19  12        7.12       50.25     13.53 o 
  -8  20  12      168.90      168.41     27.99 o 
  -6  20  12        0.86       11.56     13.69 o 
  -4  20  12      448.33      407.19     21.40 o 
  -2  20  12     1360.13     1820.58     36.40 o 
   0  20  12     3217.42     3276.58     49.49 o 
   2  20  12     1467.96     1398.54     24.00 o 
   4  20  12      215.56      179.97     10.64 o 
   6  20  12       70.05       53.11     10.59 o 
  -7  21  12      438.09      435.80     30.74 o 
  -5  21  12      110.70      118.42     17.40 o 
  -3  21  12      423.79      414.62     20.28 o 
  -1  21  12      794.61      762.13     18.10 o 
   1  21  12      465.28      462.60     12.18 o 
   3  21  12       42.31       15.35      8.08 o 
   5  21  12      187.36      168.79     16.42 o 
   7  21  12      154.17      172.02     17.76 o 
  -8  22  12       25.17       56.14     22.58 o 
  -6  22  12       77.98       77.32     18.00 o 
  -4  22  12     1004.01      785.72     32.27 o 
  -2  22  12      581.38      601.82     19.60 o 
   0  22  12     1338.47     1355.10     25.18 o 
   2  22  12       28.85       47.03      8.16 o 
   4  22  12      198.33      200.63     11.43 o 
   6  22  12       13.47       15.95     10.33 o 
  -7  23  12      742.49      691.63     36.10 o 
  -5  23  12       70.91       96.39     20.05 o 
  -3  23  12      183.25      150.35     13.97 o 
  -1  23  12     1055.32      951.49     20.76 o 
   1  23  12      306.95      265.31     11.21 o 
   3  23  12      347.56      316.85     14.62 o 
   5  23  12       78.49       79.25     10.74 o 
   7  23  12       59.99      109.16     17.14 o 
  -8  24  12      275.89      378.02     52.63 o 
  -6  24  12      251.28      211.66     26.30 o 
  -4  24  12       86.76      122.17     14.67 o 
  -2  24  12      144.89      133.71     13.92 o 
   0  24  12      567.87      587.32     18.28 o 
   2  24  12       56.41       61.66      8.73 o 
   4  24  12       14.92       39.19      9.41 o 
   6  24  12       60.00       68.49     12.40 o 
  -7  25  12      184.36      195.83     25.10 o 
  -5  25  12      117.27      140.95     27.82 o 
  -3  25  12      986.66      809.03     28.59 o 
  -1  25  12     1560.09     1311.09     28.52 o 
   1  25  12     1122.46      926.00     22.41 o 
   3  25  12      595.73      536.25     18.00 o 
   5  25  12       23.18       18.35     10.57 o 
   7  25  12      124.28      123.57     22.14 o 
  -6  26  12      193.20      152.55     24.74 o 
  -4  26  12     2160.76     1886.14     73.60 o 
  -2  26  12       76.52       94.88     13.71 o 
   0  26  12      197.32      209.84     12.39 o 
   2  26  12      178.59      170.47     14.63 o 
   4  26  12      498.07      491.36     18.39 o 
   6  26  12       45.83       43.26     15.45 o 
  -7  27  12       40.88       91.37     24.36 o 
  -5  27  12      104.05      125.14     21.94 o 
  -3  27  12       95.69      138.64     14.98 o 
  -1  27  12      258.62      228.74     16.25 o 
   1  27  12      209.69      212.31     14.88 o 
   3  27  12      866.89      832.40     22.00 o 
   5  27  12      163.37      171.77     14.63 o 
  -6  28  12      107.49      109.73     24.19 o 
  -4  28  12     1264.86     1170.12     39.55 o 
  -2  28  12      273.84      397.44     24.45 o 
   0  28  12      534.06      588.76     19.24 o 
   2  28  12      568.70      570.32     20.69 o 
   4  28  12       66.77       81.17     12.11 o 
   6  28  12       51.54       62.98     16.50 o 
  -7  29  12       88.30       68.38     24.19 o 
  -5  29  12       14.76       36.38     19.43 o 
  -3  29  12     1665.91     1764.90     53.83 o 
  -1  29  12      300.70      258.90     17.47 o 
   1  29  12      190.98      147.60     12.54 o 
   3  29  12      506.38      540.60     19.71 o 
   5  29  12       84.29      101.73     14.20 o 
  -6  30  12       98.53       69.68     22.23 o 
  -4  30  12      242.84      265.53     37.39 o 
  -2  30  12      138.52      177.89     16.42 o 
   0  30  12      321.07      361.87     16.53 o 
   2  30  12      849.70      814.61     24.16 o 
   4  30  12       72.50      111.12     17.62 o 
   6  30  12       99.30       80.54     21.57 o 
  -5  31  12        8.05       20.58     21.12 o 
  -3  31  12      484.56      475.54     23.88 o 
  -1  31  12      254.29      228.26     17.36 o 
   1  31  12       76.94       79.28     12.38 o 
   3  31  12      523.99      514.86     21.26 o 
   5  31  12       91.90       88.30     17.22 o 
  -6  32  12       45.75       36.16     22.60 o 
  -4  32  12      654.49      632.34     28.76 o 
  -2  32  12      245.45      221.33     20.19 o 
   0  32  12      579.79      640.09     22.20 o 
   2  32  12      101.28       94.86     14.06 o 
   4  32  12      485.33      504.18     21.14 o 
  -5  33  12      166.45       84.16     23.80 o 
  -3  33  12       68.24       72.12     15.38 o 
  -1  33  12       74.21       91.52     15.07 o 
   1  33  12      421.63      384.91     29.98 o 
   3  33  12      349.13      302.45     21.77 o 
   5  33  12       50.06       56.47     17.13 o 
  -4  34  12       90.65       71.82     17.45 o 
  -2  34  12      113.26      147.47     19.51 o 
   0  34  12      107.72       95.65     14.17 o 
   2  34  12       97.42      122.93     15.98 o 
   4  34  12      393.13      401.64     24.99 o 
  -5  35  12        9.68       -1.80     17.86 o 
  -3  35  12      103.78      103.40     16.73 o 
  -1  35  12      232.16      220.65     18.48 o 
   1  35  12      555.40      497.67     33.41 o 
   3  35  12      163.12      166.07     19.36 o 
  -4  36  12       91.47       77.13     18.28 o 
  -2  36  12      127.28      145.41     20.12 o 
   0  36  12       77.75       57.71     13.88 o 
   2  36  12        6.69       40.30     16.88 o 
   4  36  12      774.79      749.39     36.76 o 
  -3  37  12       56.49       65.34     18.61 o 
  -1  37  12      318.67      289.20     20.63 o 
   1  37  12      102.82       74.01     16.86 o 
   3  37  12       18.90        8.10     19.29 o 
  -4  38  12      176.88      162.31     31.02 o 
  -2  38  12       90.37      143.02     21.08 o 
   0  38  12       91.54       87.24     16.66 o 
   2  38  12      174.62      256.39     26.35 o 
  -3  39  12       99.51       93.43     23.73 o 
  -1  39  12       34.29        9.19     17.24 o 
   1  39  12      100.77       93.65     18.47 o 
  -2  40  12      333.87      339.48     39.19 o 
   0  40  12       35.64       18.98     16.67 o 
   2  40  12      197.36      242.07     27.03 o 
  -1  41  12       16.55        6.28     19.64 o 
   1  41  12      173.68      154.45     20.57 o 
  -9   1  13      237.60      221.19     48.70 o 
  -7   1  13      605.87      629.57     46.12 o 
  -5   1  13     1195.79     1167.54     56.01 o 
  -3   1  13      256.06      343.83     19.37 o 
  -1   1  13     1427.02     1274.06     18.69 o 
   1   1  13      690.56      582.45     10.55 o 
   3   1  13      164.59      204.65      8.37 o 
   5   1  13      613.30      756.96     18.74 o 
   7   1  13       19.51       21.01      9.15 o 
  -8   2  13       74.59       96.76     26.77 o 
  -6   2  13     1434.62     1270.51     61.78 o 
  -4   2  13     1649.27     1488.88     47.70 o 
  -2   2  13      314.27      352.89     10.88 o 
   0   2  13      609.69      636.72     12.39 o 
   2   2  13      968.17      923.88     15.62 o 
   4   2  13     1328.33     1232.02     23.61 o 
   6   2  13      139.90      117.17     10.18 o 
   8   2  13       46.83       34.59     13.33 o 
  -9   3  13       73.66       41.47     22.32 o 
  -7   3  13      125.05      127.13     25.77 o 
  -5   3  13      208.69      474.99     28.24 o 
  -3   3  13     1272.23     1254.53     31.77 o 
  -1   3  13      600.97      579.44     11.49 o 
   1   3  13      368.33      347.40      8.29 o 
   3   3  13      590.78      505.18     11.45 o 
   5   3  13      758.38      691.05     17.85 o 
   7   3  13      681.41      615.30     20.43 o 
  -8   4  13      147.90      123.99     27.93 o 
  -6   4  13      305.03      283.52     37.93 o 
  -4   4  13     1755.35     1585.78     49.86 o 
  -2   4  13      401.94      559.49     14.95 o 
   0   4  13      263.03      337.85      7.81 o 
   2   4  13      538.48      500.31      9.45 o 
   4   4  13      237.08      219.18     10.51 o 
   6   4  13       55.66       69.82     10.13 o 
   8   4  13       21.70       29.03     13.06 o 
  -9   5  13       59.55       47.66     22.26 o 
  -7   5  13      161.89      255.81     32.80 o 
  -5   5  13      134.68      241.12     22.18 o 
  -3   5  13     1076.77      843.71     24.39 o 
  -1   5  13      264.29      323.46      9.06 o 
   1   5  13       99.81      106.42      5.33 o 
   3   5  13     1043.78      812.73     13.86 o 
   5   5  13      170.21      201.34     10.84 o 
   7   5  13      114.93      143.80     12.91 o 
  -8   6  13      155.68      180.02     27.40 o 
  -6   6  13       95.48      141.30     26.33 o 
  -4   6  13      851.27      809.62     29.34 o 
  -2   6  13      724.85      722.40     16.11 o 
   0   6  13     2186.10     2457.43     30.17 o 
   2   6  13      116.09       90.57      5.35 o 
   4   6  13      890.99      800.24     17.12 o 
   6   6  13      438.41      400.21     14.85 o 
   8   6  13       46.18       68.56     14.76 o 
  -9   7  13       20.87       29.93     22.12 o 
  -7   7  13      107.03      153.86     28.60 o 
  -5   7  13      358.93      392.33     27.72 o 
  -3   7  13     1082.31     1197.82     28.05 o 
  -1   7  13      123.38      135.71      5.78 o 
   1   7  13     3428.80     3035.61     39.26 o 
   3   7  13       85.64      101.69      6.44 o 
   5   7  13      131.65      124.41      9.42 o 
   7   7  13      224.04      206.55     13.49 o 
  -8   8  13      665.57      636.67     41.15 o 
  -6   8  13      259.15      239.99     28.98 o 
  -4   8  13     2280.86     1856.69     52.70 o 
  -2   8  13     1752.03     1569.10     28.42 o 
   0   8  13     1419.70     1512.18     20.31 o 
   2   8  13       57.58      111.99      5.73 o 
   4   8  13       71.99       53.92      7.12 o 
   6   8  13       70.96       62.07      9.44 o 
   8   8  13       17.12       41.08     14.20 o 
  -9   9  13       87.31      111.51     27.21 o 
  -7   9  13      314.95      315.75     29.81 o 
  -5   9  13       97.57       50.41     12.20 o 
  -3   9  13     2141.50     1941.91     48.82 o 
  -1   9  13      739.64      637.70     12.60 o 
   1   9  13       20.27       18.11      4.07 o 
   3   9  13     1456.29     1314.97     19.62 o 
   5   9  13      424.48      435.57     14.19 o 
   7   9  13      220.67      237.49     14.18 o 
  -8  10  13      209.23      211.61     29.12 o 
  -6  10  13      727.48      642.15     35.85 o 
  -4  10  13      839.67      851.40     35.02 o 
  -2  10  13      175.91      176.87      9.37 o 
   0  10  13     1626.64     1684.90     21.56 o 
   2  10  13     1987.23     1865.34     24.96 o 
   4  10  13      585.73      557.39     13.37 o 
   6  10  13      475.89      437.44     16.42 o 
   8  10  13        4.17       11.80     16.49 o 
  -9  11  13      274.65      277.13     34.05 o 
  -7  11  13       43.12       45.66     18.36 o 
  -5  11  13      353.98      445.67     26.29 o 
  -3  11  13     1358.49     1340.57     31.21 o 
  -1  11  13        5.80       10.74      4.73 o 
   1  11  13      813.83      709.26     11.91 o 
   3  11  13      582.67      491.07     11.69 o 
   5  11  13      335.11      367.89     14.36 o 
   7  11  13      790.55      746.76     21.06 o 
  -8  12  13       77.43       53.25     21.08 o 
  -6  12  13      273.76      234.15     28.92 o 
  -4  12  13      831.16      767.22     29.29 o 
  -2  12  13      112.46      142.50      9.07 o 
   0  12  13     7376.31     7330.73     90.01 o 
   2  12  13     1991.91     1702.54     22.74 o 
   4  12  13     1241.09     1051.22     19.99 o 
   6  12  13      636.91      556.69     18.00 o 
   8  12  13       62.42       77.14     14.42 o 
  -9  13  13       60.89       69.91     24.76 o 
  -7  13  13      151.14      106.15     21.91 o 
  -5  13  13      255.25      228.84     27.36 o 
  -3  13  13      137.09       91.07      9.81 o 
  -1  13  13      709.28      612.38     12.62 o 
   1  13  13     3000.96     2464.48     29.31 o 
   3  13  13     2384.09     2369.78     32.06 o 
   5  13  13      407.84      379.34     16.80 o 
   7  13  13      243.91      301.25     15.76 o 
  -8  14  13      162.41      191.68     56.29 o 
  -6  14  13       94.35       49.22     13.83 o 
  -4  14  13     1412.68     1227.92     39.89 o 
  -2  14  13      255.96      264.98     11.11 o 
   0  14  13     2027.47     2060.74     25.83 o 
   2  14  13      596.37      580.46     11.93 o 
   4  14  13      363.34      425.67     13.80 o 
   6  14  13      254.41      286.87     14.35 o 
   8  14  13       42.13       77.42     14.60 o 
  -9  15  13       89.65        3.65     42.45 o 
  -7  15  13       70.42       85.10     23.36 o 
  -5  15  13      961.88      906.35     34.49 o 
  -3  15  13      323.36      302.09     13.12 o 
  -1  15  13     2608.39     2163.45     32.50 o 
   1  15  13     2170.03     1764.81     23.38 o 
   3  15  13     1160.24     1037.30     18.06 o 
   5  15  13      190.04      218.37     13.55 o 
   7  15  13      104.02      108.02     12.21 o 
  -8  16  13      149.99      126.02     26.80 o 
  -6  16  13      339.04      298.83     23.90 o 
  -4  16  13     1688.42     1501.82     49.38 o 
  -2  16  13      476.49      548.18     15.27 o 
   0  16  13      390.81      376.85     10.94 o 
   2  16  13      273.61      250.73      8.85 o 
   4  16  13     1561.07     1346.45     24.49 o 
   6  16  13      264.59      240.81     13.88 o 
  -7  17  13       16.49        0.39     28.49 o 
  -5  17  13       51.10       66.14     14.56 o 
  -3  17  13      563.76      623.60     20.89 o 
  -1  17  13      244.04      229.23     11.82 o 
   1  17  13      262.78      271.73      8.65 o 
   3  17  13      441.97      442.55     13.16 o 
   5  17  13      225.40      219.27     12.54 o 
   7  17  13       48.25       51.02     12.61 o 
  -8  18  13       77.99       70.33     23.06 o 
  -6  18  13       40.73       48.50     16.04 o 
  -4  18  13       12.47       26.29     11.95 o 
  -2  18  13     1209.66     1131.56     24.35 o 
   0  18  13        2.90       -7.47      7.47 o 
   2  18  13      210.83      243.89      9.43 o 
   4  18  13      118.99      103.36      9.41 o 
   6  18  13       19.26       29.74     10.19 o 
  -7  19  13       92.53      159.39     27.10 o 
  -5  19  13       28.14       54.07     14.37 o 
  -3  19  13       57.06       35.54     10.09 o 
  -1  19  13      105.57       84.21      9.82 o 
   1  19  13      482.66      454.24     11.55 o 
   3  19  13       80.61       82.22      8.47 o 
   5  19  13      141.01      138.68     11.23 o 
   7  19  13       75.25       94.91     15.76 o 
  -8  20  13      398.26      384.49     60.87 o 
  -6  20  13       18.87        5.24     13.00 o 
  -4  20  13      702.95      577.32     27.24 o 
  -2  20  13     1433.86     1486.72     36.02 o 
   0  20  13     2117.94     2164.22     35.45 o 
   2  20  13       36.63      120.22      8.00 o 
   4  20  13      195.41      171.40     10.82 o 
   6  20  13      127.62       94.84     12.03 o 
  -7  21  13       34.69       34.63     17.64 o 
  -5  21  13      230.30      225.30     21.36 o 
  -3  21  13      459.11      440.83     20.38 o 
  -1  21  13      702.32      671.77     17.25 o 
   1  21  13      182.04      168.16      9.98 o 
   3  21  13      216.89      210.59     11.84 o 
   5  21  13       32.38       62.87     10.08 o 
   7  21  13      297.01      348.51     27.56 o 
  -8  22  13      261.74      197.00     30.68 o 
  -6  22  13      145.64      110.43     19.04 o 
  -4  22  13       68.77       47.82     19.14 o 
  -2  22  13      321.58      302.55     15.55 o 
   0  22  13     1351.43     1539.00     27.83 o 
   2  22  13      410.19      435.62     17.21 o 
   4  22  13      140.31      107.58     10.00 o 
   6  22  13       91.62       81.71     12.29 o 
  -7  23  13       62.58      155.78     25.91 o 
  -5  23  13       34.16        7.61     13.18 o 
  -3  23  13      637.93      544.83     32.87 o 
  -1  23  13       34.61        7.38      9.81 o 
   1  23  13      132.09      125.10     11.12 o 
   3  23  13      320.47      329.87     14.25 o 
   5  23  13      409.23      386.71     16.48 o 
   7  23  13      138.80      172.84     20.00 o 
  -6  24  13      149.66      142.75     28.70 o 
  -4  24  13      245.18      222.02     18.53 o 
  -2  24  13       97.57       86.66     13.01 o 
   0  24  13       99.64       96.10     10.59 o 
   2  24  13      204.42      196.94     12.04 o 
   4  24  13       69.77       80.99     10.76 o 
   6  24  13       65.36       57.22     13.48 o 
  -7  25  13      130.08      131.33     23.01 o 
  -5  25  13      637.09      581.11     30.68 o 
  -3  25  13      566.16      555.61     22.12 o 
  -1  25  13       30.79       23.89     12.64 o 
   1  25  13      490.19      414.69     16.16 o 
   3  25  13      491.11      519.64     17.20 o 
   5  25  13       26.77       65.50     11.48 o 
  -6  26  13      349.58      283.23     38.93 o 
  -4  26  13      122.16      165.91     19.61 o 
  -2  26  13      152.21      140.51     14.67 o 
   0  26  13        4.70       10.26      8.99 o 
   2  26  13       72.87       88.24     15.88 o 
   4  26  13      207.91      209.26     13.51 o 
   6  26  13      432.27      398.90     31.27 o 
  -7  27  13      167.46      205.04     29.74 o 
  -5  27  13       56.85       45.12     19.17 o 
  -3  27  13      690.37      666.99     25.18 o 
  -1  27  13       34.23       38.44     13.78 o 
   1  27  13      333.95      341.33     15.47 o 
   3  27  13       93.41      102.84     11.66 o 
   5  27  13      140.13      198.96     15.53 o 
  -6  28  13       91.78       59.11     22.68 o 
  -4  28  13       96.51       74.90     21.44 o 
  -2  28  13      306.62      321.31     19.38 o 
   0  28  13       31.88       10.24     11.23 o 
   2  28  13      142.07      117.69     13.93 o 
   4  28  13        5.51       23.50     10.42 o 
   6  28  13       39.50       37.17     16.74 o 
  -5  29  13      146.46      192.09     27.26 o 
  -3  29  13      116.69      194.00     20.75 o 
  -1  29  13      100.25       74.74     15.74 o 
   1  29  13      123.57      107.93     12.11 o 
   3  29  13       66.14       83.97     14.40 o 
   5  29  13       79.18      103.67     15.62 o 
  -6  30  13       61.02       18.94     21.40 o 
  -4  30  13      172.34      191.92     22.85 o 
  -2  30  13      623.99      691.87     31.25 o 
   0  30  13      137.11      154.51     14.26 o 
   2  30  13       39.74       33.84     12.64 o 
   4  30  13      328.45      340.10     16.36 o 
  -5  31  13      179.82      136.95     25.95 o 
  -3  31  13      221.34      175.69     18.14 o 
  -1  31  13       29.82       14.62     14.41 o 
   1  31  13       51.59       32.88     12.09 o 
   3  31  13      153.85      138.24     17.77 o 
   5  31  13       71.48       90.42     16.26 o 
  -6  32  13       57.12       42.29     22.30 o 
  -4  32  13      440.33      365.98     33.86 o 
  -2  32  13       11.49       13.98     15.58 o 
   0  32  13        5.76       -9.91     11.40 o 
   2  32  13       58.97       50.47     13.54 o 
   4  32  13      120.80      116.29     15.88 o 
  -5  33  13       33.65       24.66     21.78 o 
  -3  33  13      277.39      237.58     19.83 o 
  -1  33  13      298.51      274.15     22.20 o 
   1  33  13       52.60       51.90     15.42 o 
   3  33  13       51.29       46.18     16.51 o 
  -4  34  13      466.71      418.77     30.19 o 
  -2  34  13      189.23      134.59     19.36 o 
   0  34  13      450.20      502.60     21.45 o 
   2  34  13      233.16      197.86     20.67 o 
   4  34  13      127.09      155.19     23.87 o 
  -5  35  13        5.63       57.60     20.58 o 
  -3  35  13      267.22      285.27     24.21 o 
  -1  35  13      725.68      596.31     29.30 o 
   1  35  13       86.12      107.19     16.86 o 
   3  35  13      305.46      286.03     24.16 o 
  -4  36  13      274.02      211.37     25.40 o 
  -2  36  13      194.33      176.81     21.41 o 
   0  36  13        4.55       14.95     12.85 o 
   2  36  13       40.62       63.31     18.27 o 
  -3  37  13       87.68       79.91     19.51 o 
  -1  37  13       48.48       34.65     17.74 o 
   1  37  13      299.05      284.73     23.39 o 
   3  37  13      179.59      123.13     27.44 o 
  -2  38  13      449.29      414.12     27.72 o 
   0  38  13      122.43      116.76     17.97 o 
   2  38  13      557.87      504.69     32.71 o 
  -3  39  13      122.10      188.89     25.16 o 
  -1  39  13      255.48      283.41     28.09 o 
   1  39  13      552.85      519.35     41.90 o 
  -2  40  13      418.75      399.31     30.69 o 
   0  40  13       55.72       47.33     21.11 o 
  -1  41  13       36.36       12.69     51.79 o 
  -8   0  14       41.49       53.10     35.60 o 
  -6   0  14     1254.57     1196.67     85.19 o 
  -4   0  14     3359.94     3148.04    235.96 o 
  -2   0  14     1000.43      856.85     25.67 o 
   0   0  14     3320.45     3329.88     65.28 o 
   2   0  14      474.96      479.87     15.94 o 
   4   0  14     1170.06     1159.69     31.13 o 
   6   0  14     1000.04      877.71     29.67 o 
   8   0  14      190.32      157.00     30.89 o 
  -9   1  14       58.17       21.29     26.37 o 
  -7   1  14       59.56       65.61     23.14 o 
  -5   1  14      877.73     1043.27     60.61 o 
  -3   1  14      191.11      194.03     14.86 o 
  -1   1  14      262.72      281.32      9.15 o 
   1   1  14     1242.20     1135.44     16.66 o 
   3   1  14      269.86      282.22     10.14 o 
   5   1  14      231.19      260.29     12.13 o 
   7   1  14      236.11      225.36     13.96 o 
  -8   2  14      262.63      234.46     35.96 o 
  -6   2  14      142.79      147.04     24.87 o 
  -4   2  14      405.77      336.98     24.45 o 
  -2   2  14     1069.04     1134.75     23.65 o 
   0   2  14       96.25      126.93      5.90 o 
   2   2  14      715.78      633.94     12.13 o 
   4   2  14      473.55      399.43     13.56 o 
   6   2  14      114.39      113.25     10.57 o 
   8   2  14      148.65      182.39     18.63 o 
  -9   3  14       77.05       97.96     26.10 o 
  -7   3  14      152.45      194.23     30.43 o 
  -5   3  14       11.94      115.40     20.67 o 
  -3   3  14      661.87      761.83     24.32 o 
  -1   3  14      202.07      193.44      7.52 o 
   1   3  14      259.20      220.54      9.10 o 
   3   3  14     1009.08      836.79     16.46 o 
   5   3  14      120.09      214.39     12.27 o 
   7   3  14      174.73      213.76     15.18 o 
  -8   4  14       20.39       62.38     58.13 o 
  -6   4  14      301.22      269.84     30.71 o 
  -4   4  14     1220.46     1049.32     42.76 o 
  -2   4  14       88.91      187.70      9.84 o 
   0   4  14      349.15      407.20      8.84 o 
   2   4  14       47.22       48.21      5.13 o 
   4   4  14      158.96      164.78     10.50 o 
   6   4  14      384.05      333.88     17.19 o 
   8   4  14       74.01       54.94     15.04 o 
  -9   5  14      178.49      149.78     28.65 o 
  -7   5  14      234.41      219.39     31.82 o 
  -5   5  14      470.04      480.44     35.15 o 
  -3   5  14     1283.31     1238.45     32.28 o 
  -1   5  14      763.29      745.43     14.64 o 
   1   5  14       58.92       34.77      4.88 o 
   3   5  14       42.15       57.67      6.44 o 
   5   5  14        2.96      122.11      9.54 o 
   7   5  14       22.32       50.24     11.03 o 
  -8   6  14      249.05      226.62     29.14 o 
  -6   6  14      602.66      600.86     41.15 o 
  -4   6  14      135.99      154.54     19.90 o 
  -2   6  14       68.25       57.67      7.46 o 
   0   6  14        8.90        6.00      3.73 o 
   2   6  14      569.86      451.10     10.93 o 
   4   6  14       27.65       30.45      6.90 o 
   6   6  14       10.55       16.63      8.27 o 
   8   6  14      177.05      189.93     19.65 o 
  -9   7  14       11.85       13.46     21.84 o 
  -7   7  14      173.43      172.84     30.63 o 
  -5   7  14      103.07      130.21     21.77 o 
  -3   7  14      797.16      736.78     21.19 o 
  -1   7  14     6686.90     5803.15     77.28 o 
   1   7  14     2386.27     2050.45     28.48 o 
   3   7  14      378.22      450.38     10.84 o 
   5   7  14      142.99      146.62     10.17 o 
   7   7  14       90.09       94.84     13.02 o 
  -8   8  14      243.99      256.74     30.77 o 
  -6   8  14      460.90      520.72     42.23 o 
  -4   8  14       92.20       82.61     12.72 o 
  -2   8  14      769.53      611.16     16.72 o 
   0   8  14     1500.63     1573.68     22.63 o 
   2   8  14     1104.64      893.56     14.02 o 
   4   8  14      378.61      325.70     12.25 o 
   6   8  14       55.96       47.47      9.56 o 
   8   8  14      115.47      119.96     16.30 o 
  -9   9  14       77.92      109.96     29.20 o 
  -7   9  14     1123.26     1169.08     52.58 o 
  -5   9  14      165.86      162.71     20.19 o 
  -3   9  14      998.90     1013.89     27.37 o 
  -1   9  14      891.89      841.95     16.40 o 
   1   9  14       89.34       84.51      5.67 o 
   3   9  14      280.18      284.14      9.87 o 
   5   9  14      293.21      281.55     12.70 o 
   7   9  14       86.41      131.94     12.98 o 
  -8  10  14      334.31      371.90     35.25 o 
  -6  10  14      505.02      537.48     41.87 o 
  -4  10  14      285.42      227.73     18.91 o 
  -2  10  14      696.79      819.51     20.81 o 
   0  10  14     7046.80     7090.35     77.02 o 
   2  10  14      847.71      733.55     13.76 o 
   4  10  14      126.56      115.95      8.68 o 
   6  10  14      410.85      378.43     17.99 o 
   8  10  14      153.38      192.95     20.59 o 
  -9  11  14       95.82       93.82     26.21 o 
  -7  11  14       56.37       63.45     20.29 o 
  -5  11  14      921.38      823.76     47.20 o 
  -3  11  14     1757.24     1454.00     54.81 o 
  -1  11  14      954.01      830.86     15.52 o 
   1  11  14     1378.30     1205.31     17.07 o 
   3  11  14      260.53      276.24     10.27 o 
   5  11  14      538.92      486.38     15.56 o 
   7  11  14       32.61       39.85     10.44 o 
  -8  12  14      163.76      101.21     34.26 o 
  -6  12  14      697.67      610.54     56.57 o 
  -4  12  14      892.66      675.74     32.96 o 
  -2  12  14      265.43      423.18     15.35 o 
   0  12  14     4179.33     4044.58     51.35 o 
   2  12  14      158.45      231.09      8.37 o 
   4  12  14      640.07      592.95     14.75 o 
   6  12  14      140.52      128.13     11.84 o 
   8  12  14      167.14      197.82     48.87 o 
  -7  13  14      352.48      315.04     31.25 o 
  -5  13  14      545.28      536.14     44.19 o 
  -3  13  14      354.57      546.71     29.97 o 
  -1  13  14     1005.96      941.81     22.32 o 
   1  13  14     1870.18     1567.68     20.75 o 
   3  13  14     1485.33     1258.51     20.45 o 
   5  13  14     1200.92      982.69     22.02 o 
   7  13  14       13.11       59.97     10.84 o 
  -8  14  14       76.50       91.43     25.23 o 
  -6  14  14      138.32       81.99     19.49 o 
  -4  14  14      724.73      629.57     27.11 o 
  -2  14  14      712.33      629.70     17.11 o 
   0  14  14     1230.36     1252.68     28.45 o 
   2  14  14      670.10      636.41     12.78 o 
   4  14  14      218.38      225.50     12.90 o 
   6  14  14      557.72      547.42     18.61 o 
  -7  15  14      139.36      165.21     26.20 o 
  -5  15  14      177.39      183.99     18.47 o 
  -3  15  14     1435.19     1363.35     31.93 o 
  -1  15  14      595.88      614.84     17.76 o 
   1  15  14      259.44      270.02      9.67 o 
   3  15  14     1772.41     1656.11     25.63 o 
   5  15  14      280.83      275.88     15.83 o 
   7  15  14       48.61       53.82     12.93 o 
  -8  16  14      143.59      173.71     29.48 o 
  -6  16  14       33.78       55.15     16.21 o 
  -4  16  14     1711.50     1448.20     45.52 o 
  -2  16  14       43.62       70.80      8.65 o 
   0  16  14      835.62      803.57     16.51 o 
   2  16  14     2324.47     2099.90     29.07 o 
   4  16  14      103.87      108.37      9.64 o 
   6  16  14       10.26       28.26      9.74 o 
  -7  17  14      472.82      461.47     37.38 o 
  -5  17  14      360.75      275.56     22.01 o 
  -3  17  14     1443.99     1400.64     38.32 o 
  -1  17  14      276.13      236.02     11.20 o 
   1  17  14     1675.51     1423.50     20.78 o 
   3  17  14      283.20      232.77     10.66 o 
   5  17  14       10.24       24.70      9.07 o 
   7  17  14       84.56       82.79     14.55 o 
  -8  18  14       65.62       59.68     24.45 o 
  -6  18  14      134.14      127.86     18.77 o 
  -4  18  14      129.57      125.90     16.14 o 
  -2  18  14      265.55      292.74     14.01 o 
   0  18  14      312.24      359.96     13.32 o 
   2  18  14       45.87      115.07      7.40 o 
   4  18  14       41.76       46.80      8.25 o 
   6  18  14       46.02       57.33     12.43 o 
  -7  19  14       59.44       73.71     22.55 o 
  -5  19  14      110.61      119.87     17.20 o 
  -3  19  14      132.83      152.93     15.43 o 
  -1  19  14     1855.65     1599.45     30.40 o 
   1  19  14     2551.18     2197.76     35.32 o 
   3  19  14        1.26        9.71      7.30 o 
   5  19  14      309.87      257.87     13.93 o 
   7  19  14      292.28      276.93     21.44 o 
  -8  20  14      323.60      352.19     37.11 o 
  -6  20  14       25.79        5.57     14.47 o 
  -4  20  14       87.22       87.11     19.14 o 
  -2  20  14      994.60      879.32     26.18 o 
   0  20  14     2427.27     2541.67     42.87 o 
   2  20  14      190.01      227.96     13.05 o 
   4  20  14       59.11       56.48      8.77 o 
   6  20  14      489.05      455.90     20.66 o 
  -7  21  14      375.55      466.41     64.07 o 
  -5  21  14       98.50       91.57     20.13 o 
  -3  21  14        8.98       -5.18     10.91 o 
  -1  21  14      372.83      295.50     24.99 o 
   1  21  14      272.09      259.53     12.39 o 
   3  21  14      340.70      338.95     14.31 o 
   5  21  14       49.02       46.20     10.02 o 
   7  21  14      432.83      449.65     36.60 o 
  -8  22  14      240.01      128.08     53.39 o 
  -6  22  14      184.17      164.74     21.79 o 
  -4  22  14      442.33      360.15     24.31 o 
  -2  22  14      887.37      737.49     25.39 o 
   0  22  14      572.47      621.74     17.82 o 
   2  22  14       40.71       18.76      7.39 o 
   4  22  14      118.13      111.26     10.49 o 
   6  22  14       11.02       14.66     11.77 o 
  -7  23  14      271.36      286.40     42.60 o 
  -5  23  14      122.66      135.02     18.84 o 
  -3  23  14      112.84       74.71     12.07 o 
  -1  23  14       77.32       70.33     13.74 o 
   1  23  14       10.89       16.77      9.21 o 
   3  23  14      114.13      107.56     10.93 o 
   5  23  14      111.34      118.64     11.55 o 
  -6  24  14       35.30       30.02     16.78 o 
  -4  24  14      265.37      254.40     19.94 o 
  -2  24  14      147.85      174.73     18.78 o 
   0  24  14       92.83       89.78     11.50 o 
   2  24  14      394.34      411.21     16.66 o 
   4  24  14      154.08      155.57     12.49 o 
   6  24  14       62.30       56.38     15.55 o 
  -7  25  14      791.28      723.20     45.02 o 
  -5  25  14       39.34       65.38     17.04 o 
  -3  25  14      505.25      484.74     20.29 o 
  -1  25  14       37.77       44.37     13.90 o 
   1  25  14      298.14      296.78     14.60 o 
   3  25  14      385.09      455.67     16.82 o 
   5  25  14      124.36      110.35     12.74 o 
  -6  26  14       22.48      -15.50     15.50 o 
  -4  26  14      261.49      254.27     22.07 o 
  -2  26  14      443.68      427.57     21.46 o 
   0  26  14       43.44       42.42     10.57 o 
   2  26  14      250.50      202.19     16.17 o 
   4  26  14      398.74      443.84     18.25 o 
   6  26  14       63.36       46.62     18.66 o 
  -7  27  14      332.05      271.26     32.73 o 
  -5  27  14       47.67       50.31     20.17 o 
  -3  27  14      412.96      470.69     22.47 o 
  -1  27  14      195.93      172.37     17.77 o 
   1  27  14       37.49       22.25     10.40 o 
   3  27  14      708.63      738.89     22.47 o 
   5  27  14      498.56      510.78     21.22 o 
  -6  28  14      398.93      331.43     32.95 o 
  -4  28  14      174.55      186.16     22.14 o 
  -2  28  14       27.62        6.22     14.00 o 
   0  28  14       25.48       12.91     11.30 o 
   2  28  14       16.33       37.55     12.46 o 
   4  28  14       41.35       52.11     11.07 o 
  -5  29  14      334.49      331.48     38.09 o 
  -3  29  14      713.19      721.79     26.94 o 
  -1  29  14      117.53       96.18     16.47 o 
   1  29  14        1.08       -0.48     11.07 o 
   3  29  14      237.09      222.73     23.19 o 
   5  29  14      501.02      581.53     33.66 o 
  -6  30  14       25.06       46.07     23.35 o 
  -4  30  14      227.77      254.95     25.09 o 
  -2  30  14       26.14       23.10     15.44 o 
   0  30  14        0.79       -4.29     11.72 o 
   2  30  14      101.90       71.07     13.64 o 
   4  30  14      322.37      344.27     21.94 o 
  -5  31  14      181.64      185.63     28.21 o 
  -3  31  14      427.16      456.07     23.91 o 
  -1  31  14       76.19       48.44     15.85 o 
   1  31  14      620.44      530.53     21.55 o 
   3  31  14       65.46      126.39     22.00 o 
   5  31  14      540.64      519.01     26.28 o 
  -4  32  14      618.33      603.21     33.30 o 
  -2  32  14       80.56       60.33     17.29 o 
   0  32  14       72.39       57.21     13.54 o 
   2  32  14      258.24      302.59     20.80 o 
   4  32  14      204.84      239.96     23.96 o 
  -5  33  14      102.71      124.50     23.81 o 
  -3  33  14      270.12      214.59     21.88 o 
  -1  33  14      239.14      206.22     20.93 o 
   1  33  14      141.16      155.81     18.96 o 
   3  33  14       92.97      124.48     26.47 o 
  -4  34  14      175.45      206.79     24.63 o 
  -2  34  14       78.96       91.83     25.19 o 
   0  34  14       63.04       75.99     14.22 o 
   2  34  14      704.52      659.11     33.36 o 
   4  34  14       73.81       38.49     27.85 o 
  -3  35  14      143.54      122.90     20.53 o 
  -1  35  14      294.24      237.22     22.30 o 
   1  35  14      537.69      493.48     24.97 o 
   3  35  14      487.83      473.92     33.75 o 
  -4  36  14      765.38      657.64     35.88 o 
  -2  36  14      134.81      109.26     20.29 o 
   0  36  14       15.03       14.86     15.00 o 
   2  36  14      248.24      279.27     27.88 o 
  -3  37  14      222.62      190.90     22.95 o 
  -1  37  14       85.47       62.05     19.18 o 
   1  37  14      169.71      136.36     19.61 o 
  -2  38  14       45.90      117.51     23.01 o 
   0  38  14      142.47      130.83     19.30 o 
   2  38  14       70.32       42.07     21.97 o 
  -1  39  14      789.74      694.23     82.06 o 
   1  39  14       16.53       23.50     20.61 o 
   0  40  14       17.63       -7.25     22.44 o 
  -9   1  15       11.41       -9.35     23.64 o 
  -7   1  15        3.94       29.82     21.40 o 
  -5   1  15      752.38      809.72     91.61 o 
  -3   1  15       93.28      111.60     12.99 o 
  -1   1  15     2345.19     2054.80     31.33 o 
   1   1  15      300.47      281.55      8.46 o 
   3   1  15      137.54      137.05      9.03 o 
   5   1  15      343.20      495.13     16.08 o 
   7   1  15        7.55       33.96     10.83 o 
  -8   2  15      133.39      132.65     30.63 o 
  -6   2  15      309.41      343.79     34.59 o 
  -4   2  15     1622.88     1446.72     63.42 o 
  -2   2  15      452.10      512.09     15.48 o 
   0   2  15      312.59      308.35      9.65 o 
   2   2  15     2040.63     1845.63     30.12 o 
   4   2  15      363.60      367.97     14.13 o 
   6   2  15      114.41       90.24     11.14 o 
   8   2  15      151.06      142.82     18.12 o 
  -9   3  15      111.76       71.52     25.05 o 
  -7   3  15      946.95      817.92     62.44 o 
  -5   3  15      960.38     1089.38     55.04 o 
  -3   3  15      426.08      439.78     22.11 o 
  -1   3  15     1590.46     1452.61     23.98 o 
   1   3  15     1211.66     1063.54     17.06 o 
   3   3  15      541.18      433.41     13.73 o 
   5   3  15      126.14      205.45     12.62 o 
   7   3  15      260.68      214.60     15.28 o 
  -8   4  15        6.98       58.77     26.04 o 
  -6   4  15       83.74       73.46     20.48 o 
  -4   4  15       93.48      108.40     19.83 o 
  -2   4  15       68.69       61.25      7.91 o 
   0   4  15      541.30      496.60     10.73 o 
   2   4  15       70.64      149.55      8.86 o 
   4   4  15      124.76      143.72     10.29 o 
   6   4  15     1144.16     1073.17     25.11 o 
   8   4  15       35.37       38.30     14.33 o 
  -9   5  15      108.96       70.46     25.81 o 
  -7   5  15      274.25      250.20     34.32 o 
  -5   5  15      146.41      164.34     32.60 o 
  -3   5  15      165.72      224.41     13.43 o 
  -1   5  15       19.29       16.07      5.54 o 
   1   5  15     3905.95     3379.67     45.82 o 
   3   5  15       89.32       50.90      7.44 o 
   5   5  15     1011.33     1000.88     23.72 o 
   7   5  15      506.64      513.00     20.59 o 
  -8   6  15       69.54       77.32     23.06 o 
  -6   6  15      266.31      211.62     29.19 o 
  -4   6  15      519.03      483.45     27.96 o 
  -2   6  15       60.12       76.36      8.37 o 
   0   6  15     3346.17     3562.50     44.22 o 
   2   6  15     1028.61      902.15     16.77 o 
   4   6  15       89.27       67.67      8.30 o 
   6   6  15      358.84      342.21     16.63 o 
   8   6  15        7.41       43.66     14.79 o 
  -9   7  15       10.06       33.77     22.99 o 
  -7   7  15      119.35      127.89     39.10 o 
  -5   7  15       47.70       30.52     15.93 o 
  -3   7  15      263.73      242.52     14.60 o 
  -1   7  15       67.35      105.06     10.99 o 
   1   7  15     7588.69     6600.51     74.75 o 
   3   7  15      341.11      301.39     11.32 o 
   5   7  15      533.09      528.78     16.27 o 
   7   7  15      121.61      160.33     14.75 o 
  -8   8  15      356.68      306.74     33.51 o 
  -6   8  15      133.53      117.80     25.01 o 
  -4   8  15      154.98      134.60     21.23 o 
  -2   8  15      389.57      401.12     16.31 o 
   0   8  15      258.34      294.49      9.38 o 
   2   8  15      614.27      541.14     11.75 o 
   4   8  15      174.45      173.91     10.17 o 
   6   8  15       45.65       44.48     10.16 o 
  -9   9  15       56.76       99.39     26.67 o 
  -7   9  15      645.23      569.02     53.72 o 
  -5   9  15      204.43      226.02     41.80 o 
  -3   9  15     1722.93     1651.64     39.39 o 
  -1   9  15      136.88      155.79      8.36 o 
   1   9  15     1316.78     1162.37     17.92 o 
   3   9  15     1064.83     1029.36     18.44 o 
   5   9  15      567.10      506.53     16.21 o 
   7   9  15       18.19       32.12     11.35 o 
  -8  10  15       25.73       48.75     20.62 o 
  -6  10  15      294.87      281.69     33.63 o 
  -4  10  15      868.05      721.93     42.85 o 
  -2  10  15      337.56      385.78     15.70 o 
   0  10  15      365.18      377.79     11.12 o 
   2  10  15      640.16      746.63     14.36 o 
   4  10  15      414.91      427.11     14.31 o 
   6  10  15      198.43      200.89     13.44 o 
  -7  11  15       95.05      141.15     24.31 o 
  -5  11  15      425.85      530.15     38.17 o 
  -3  11  15      566.07      585.41     25.81 o 
  -1  11  15      716.25      588.55     13.30 o 
   1  11  15      226.74      219.44      8.47 o 
   3  11  15      500.44      436.09     12.37 o 
   5  11  15      222.57      257.55     14.33 o 
   7  11  15       60.66       84.18     13.44 o 
  -8  12  15      297.57      233.71     31.09 o 
  -6  12  15      756.42      664.00     37.92 o 
  -4  12  15     1135.33     1019.58     75.10 o 
  -2  12  15      586.61      513.67     18.09 o 
   0  12  15      195.39      286.64     10.77 o 
   2  12  15     1402.36     1210.22     21.74 o 
   4  12  15      820.13      734.22     17.57 o 
   6  12  15      920.64      802.36     21.15 o 
  -7  13  15       99.05      157.22     34.39 o 
  -5  13  15      756.61      670.89     29.49 o 
  -3  13  15     1667.68     1845.95     51.04 o 
  -1  13  15      518.14      531.76     15.14 o 
   1  13  15      893.23      755.24     14.27 o 
   3  13  15      510.42      451.91     12.77 o 
   5  13  15      394.62      389.63     19.33 o 
   7  13  15       12.97       18.27     12.25 o 
  -8  14  15      120.87      105.30     26.48 o 
  -6  14  15      642.01      586.05     37.49 o 
  -4  14  15      273.36      238.26     19.41 o 
  -2  14  15      724.51      697.35     25.80 o 
   0  14  15       94.82       87.92      8.58 o 
   2  14  15        6.49        5.52      5.58 o 
   4  14  15     1254.67     1091.03     21.32 o 
   6  14  15      235.19      225.30     15.44 o 
  -7  15  15      104.85      100.53     23.72 o 
  -5  15  15     1158.69     1076.71     39.03 o 
  -3  15  15     1635.03     1422.78     36.19 o 
  -1  15  15     1804.70     1493.73     27.56 o 
   1  15  15       52.95       35.78      5.95 o 
   3  15  15      744.20      653.44     14.95 o 
   5  15  15      146.63      118.51     11.54 o 
   7  15  15       20.81       33.94     14.00 o 
  -8  16  15      298.71      370.98     46.21 o 
  -6  16  15       71.13       76.32     20.98 o 
  -4  16  15      172.03      180.17     22.30 o 
  -2  16  15      915.30     1116.98     27.84 o 
   0  16  15      357.64      382.84     13.65 o 
   2  16  15     1235.57     1171.90     20.29 o 
   4  16  15       45.70       49.11      8.68 o 
   6  16  15      324.42      310.43     18.18 o 
  -7  17  15      133.57      168.38     27.51 o 
  -5  17  15       52.91       52.05     14.89 o 
  -3  17  15      536.44      480.47     21.70 o 
  -1  17  15      742.10      775.58     20.33 o 
   1  17  15       85.64       66.27      8.23 o 
   3  17  15      268.85      269.91     11.17 o 
   5  17  15       21.77       61.94     11.04 o 
   7  17  15      117.02      109.45     15.65 o 
  -8  18  15      316.64      334.03     36.41 o 
  -6  18  15      490.46      395.59     36.49 o 
  -4  18  15       33.94       17.19     12.14 o 
  -2  18  15      787.40      745.62     20.72 o 
   0  18  15      174.66      206.07     14.88 o 
   2  18  15      250.95      318.28     12.35 o 
   4  18  15       10.30       17.03      8.03 o 
   6  18  15      255.59      213.02     14.36 o 
  -7  19  15      283.93      219.18     29.95 o 
  -5  19  15       45.59       38.10     14.03 o 
  -3  19  15      146.66      168.44     15.50 o 
  -1  19  15      287.17      381.71     21.06 o 
   1  19  15       86.25      100.81     10.92 o 
   3  19  15      462.19      459.28     15.10 o 
   5  19  15      174.84      163.83     13.03 o 
   7  19  15      369.17      372.35     22.13 o 
  -8  20  15      112.27      172.47     45.77 o 
  -6  20  15       19.30       30.40     16.35 o 
  -4  20  15       69.21       53.54     14.88 o 
  -2  20  15      401.40      373.16     17.06 o 
   0  20  15      692.84      731.73     22.56 o 
   2  20  15      246.72      235.75     10.90 o 
   4  20  15      157.41      166.90     12.33 o 
   6  20  15      182.24      201.42     16.90 o 
  -7  21  15       21.16       39.59     21.82 o 
  -5  21  15        6.58       11.32     12.60 o 
  -3  21  15      323.93      282.04     20.96 o 
  -1  21  15      146.29      141.77     17.33 o 
   1  21  15      359.71      334.40     14.76 o 
   3  21  15       76.76       74.85     10.90 o 
   5  21  15      195.88      201.61     13.19 o 
  -6  22  15      172.75      141.25     25.35 o 
  -4  22  15       77.04       72.97     16.67 o 
  -2  22  15        5.40       -8.41      8.41 o 
   0  22  15      163.76      175.87     13.16 o 
   2  22  15      949.90      840.80     21.96 o 
   4  22  15       76.97       74.90      9.97 o 
   6  22  15      368.46      330.60     21.44 o 
  -7  23  15      178.22      272.31     33.05 o 
  -5  23  15       21.21       15.87     15.02 o 
  -3  23  15      234.93      241.56     17.44 o 
  -1  23  15      713.52      653.84     24.17 o 
   1  23  15       50.51       37.73     11.39 o 
   3  23  15      169.39      123.62     11.65 o 
   5  23  15      180.49      260.91     15.17 o 
  -6  24  15       74.49       85.23     19.62 o 
  -4  24  15      270.47      253.71     20.64 o 
  -2  24  15      745.44      685.01     30.95 o 
   0  24  15       66.16       70.23     11.64 o 
   2  24  15      570.35      484.02     18.24 o 
   4  24  15        8.13       13.68      9.99 o 
   6  24  15      181.79      210.80     18.44 o 
  -7  25  15       75.44      137.60     28.11 o 
  -5  25  15       14.50       -5.34     15.22 o 
  -3  25  15      380.51      386.61     20.91 o 
  -1  25  15      217.25      187.70     19.53 o 
   1  25  15       70.25       63.50     11.72 o 
   3  25  15        4.08       14.43      9.84 o 
   5  25  15      108.61      157.69     14.85 o 
  -6  26  15        4.54       -1.24     16.22 o 
  -4  26  15     1044.50      969.28     53.46 o 
  -2  26  15        5.88       35.60     14.29 o 
   0  26  15       56.31       31.72     11.38 o 
   2  26  15      159.01      152.16     14.43 o 
   4  26  15      438.49      376.50     16.97 o 
  -5  27  15       29.70       66.12     18.47 o 
  -3  27  15      232.37      223.70     20.37 o 
  -1  27  15       47.69       35.87     14.93 o 
   1  27  15        0.03       -6.06     10.89 o 
   3  27  15      277.70      308.70     18.83 o 
   5  27  15      228.31      234.56     17.00 o 
  -6  28  15      180.64      163.12     27.80 o 
  -4  28  15      145.31       88.73     19.12 o 
  -2  28  15      299.62      287.25     21.90 o 
   0  28  15        1.54      -11.18     11.18 o 
   2  28  15      475.30      423.55     19.99 o 
   4  28  15       74.38       83.79     12.16 o 
  -5  29  15      121.09      113.58     25.21 o 
  -3  29  15       75.49       87.38     17.52 o 
  -1  29  15       65.60       53.85     16.50 o 
   1  29  15      269.90      258.78     16.17 o 
   3  29  15     1572.22     1511.66     40.14 o 
   5  29  15      273.46      401.32     23.07 o 
  -6  30  15       27.57       30.82     23.51 o 
  -4  30  15      168.26      156.95     22.50 o 
  -2  30  15       52.43       33.38     16.26 o 
   0  30  15       28.78       10.79     12.63 o 
   2  30  15      251.60      263.02     21.79 o 
   4  30  15      557.46      498.23     23.70 o 
  -5  31  15      286.61      247.67     30.62 o 
  -3  31  15      174.96      138.25     22.95 o 
  -1  31  15      130.22      104.35     18.18 o 
   1  31  15       30.74       23.24     15.36 o 
   3  31  15      712.88      679.76     28.28 o 
  -4  32  15       40.77       14.04     18.22 o 
  -2  32  15      574.93      482.07     27.75 o 
   0  32  15      105.77       88.28     14.36 o 
   2  32  15      497.28      475.71     34.66 o 
   4  32  15       44.59       53.63     22.16 o 
  -5  33  15      129.18      116.50     23.44 o 
  -3  33  15       36.24       51.43     20.92 o 
  -1  33  15        5.45       -0.92     16.34 o 
   1  33  15      229.63      222.51     19.96 o 
   3  33  15      495.10      511.64     33.12 o 
  -4  34  15      359.12      287.93     27.82 o 
  -2  34  15      155.76      192.37     22.05 o 
   0  34  15       88.13       84.25     14.63 o 
   2  34  15      348.72      380.37     27.62 o 
  -3  35  15      166.20      191.17     25.97 o 
  -1  35  15      322.61      274.74     29.17 o 
   1  35  15       22.96       25.64     15.50 o 
   3  35  15       62.41       90.57     22.02 o 
  -4  36  15      164.81       86.65     46.10 o 
  -2  36  15      450.48      425.35     27.93 o 
   0  36  15      136.24      118.39     18.31 o 
   2  36  15      127.45      192.21     26.03 o 
  -3  37  15       80.07       30.71     21.08 o 
  -1  37  15       72.90       58.90     22.00 o 
   1  37  15       83.51       79.43     18.82 o 
  -2  38  15      126.53       86.54     22.81 o 
   0  38  15      165.39      158.44     20.47 o 
  -1  39  15       68.70       31.43     21.48 o 
  -8   0  16       62.38       88.99     36.91 o 
  -6   0  16       46.89       24.95     24.51 o 
  -4   0  16      930.42      859.83     64.77 o 
  -2   0  16      481.26      441.64     23.13 o 
   0   0  16      477.97      501.67     20.49 o 
   2   0  16     2187.33     1910.05     57.64 o 
   4   0  16       15.92       25.17     10.47 o 
   6   0  16      365.36      337.02     22.06 o 
  -9   1  16       85.07       59.12     30.10 o 
  -7   1  16        4.53       22.29     20.43 o 
  -5   1  16     1370.89     1425.19     66.22 o 
  -3   1  16      338.11      349.30     25.03 o 
  -1   1  16      300.13      264.52     10.34 o 
   1   1  16     1319.21     1123.16     19.71 o 
   3   1  16      266.75      255.05     11.97 o 
   5   1  16      709.73      789.53     20.16 o 
   7   1  16      143.47      132.35     13.16 o 
  -8   2  16       39.75       20.32     23.78 o 
  -6   2  16      211.75      237.95     30.98 o 
  -4   2  16      822.28      861.21     46.26 o 
  -2   2  16     1274.85     1390.06     28.67 o 
   0   2  16      405.91      370.83     11.29 o 
   2   2  16       50.31      112.41      8.37 o 
   4   2  16      322.49      330.44     14.36 o 
   6   2  16       85.72       72.94     11.09 o 
  -9   3  16        0.23       10.61     21.46 o 
  -7   3  16       65.87       60.28     42.01 o 
  -5   3  16      312.94      436.06     36.20 o 
  -3   3  16      280.05      274.94     18.50 o 
  -1   3  16      831.27      746.78     16.97 o 
   1   3  16      851.05      744.92     14.70 o 
   3   3  16      140.67      158.00     10.16 o 
   5   3  16      109.23      241.55     16.55 o 
   7   3  16      209.19      224.36     17.23 o 
  -8   4  16       22.41       41.45     24.62 o 
  -6   4  16      139.36      101.59     22.23 o 
  -4   4  16       77.77       68.73     17.57 o 
  -2   4  16     1161.75     1023.49     24.46 o 
   0   4  16      266.76      286.98     10.11 o 
   2   4  16      140.12      199.00      9.74 o 
   4   4  16      466.68      455.48     15.92 o 
   6   4  16       29.40       33.47     10.00 o 
  -9   5  16       82.64      132.90     54.56 o 
  -7   5  16      244.22      224.65     33.96 o 
  -5   5  16       95.10      106.31     21.96 o 
  -3   5  16      140.32       81.44     12.35 o 
  -1   5  16     1789.34     1676.47     37.19 o 
   1   5  16      562.16      504.37     13.43 o 
   3   5  16       56.50       44.80      8.03 o 
   5   5  16      534.62      521.49     17.90 o 
   7   5  16       56.75       81.54     14.14 o 
  -8   6  16       19.29        9.98     26.84 o 
  -6   6  16       55.01       37.85     18.49 o 
  -4   6  16      236.24      218.99     25.47 o 
  -2   6  16      546.97      606.62     16.67 o 
   0   6  16     5733.12     5837.62     75.23 o 
   2   6  16      384.74      373.19     11.63 o 
   4   6  16        1.03        1.48      7.25 o 
   6   6  16       94.64       80.30     11.72 o 
  -7   7  16      113.85       99.86     32.90 o 
  -5   7  16      115.07      139.85     37.64 o 
  -3   7  16      944.94      754.48     23.90 o 
  -1   7  16     8929.56     8174.37    116.82 o 
   1   7  16      680.98      659.74     13.32 o 
   3   7  16       58.74       54.88      7.58 o 
   5   7  16      494.38      490.77     18.34 o 
   7   7  16       77.37       70.75     14.57 o 
  -8   8  16       16.37       27.78     25.94 o 
  -6   8  16      627.47      621.18     44.28 o 
  -4   8  16      328.07      317.72     29.71 o 
  -2   8  16      635.44      602.91     21.35 o 
   0   8  16     2000.06     2148.27     33.22 o 
   2   8  16      491.78      434.18     15.24 o 
   4   8  16      220.84      208.68     11.66 o 
   6   8  16      231.81      205.14     15.10 o 
  -7   9  16      136.09      143.85     25.47 o 
  -5   9  16      222.87      292.43     34.94 o 
  -3   9  16      335.27      360.49     17.56 o 
  -1   9  16     1879.20     1751.92     30.75 o 
   1   9  16       11.66       17.50      5.78 o 
   3   9  16      382.44      343.56     12.42 o 
   5   9  16       34.07       70.41      9.92 o 
   7   9  16       64.23       70.93     16.24 o 
  -8  10  16       75.17       54.39     22.31 o 
  -6  10  16      172.25      150.59     27.97 o 
  -4  10  16      301.54      268.39     28.05 o 
  -2  10  16     1841.60     1689.39     36.90 o 
   0  10  16       41.97       25.19      7.14 o 
   2  10  16      899.75      705.11     16.40 o 
   4  10  16       92.74       62.37      8.57 o 
   6  10  16      354.63      301.66     19.66 o 
  -7  11  16       26.08       89.06     22.02 o 
  -5  11  16      314.88      450.36     59.81 o 
  -3  11  16      518.05      466.41     21.81 o 
  -1  11  16      518.76      435.78     16.85 o 
   1  11  16      202.61      173.94      7.84 o 
   3  11  16      135.49      133.49     10.62 o 
   5  11  16        1.94       85.62     10.23 o 
   7  11  16       11.60       20.28     13.96 o 
  -8  12  16       96.65      133.37     26.64 o 
  -6  12  16       85.53       92.88     20.69 o 
  -4  12  16      442.80      386.41     25.93 o 
  -2  12  16      942.36      957.97     25.60 o 
   0  12  16      409.68      399.97     13.31 o 
   2  12  16      333.05      527.90     14.17 o 
   4  12  16      705.56      581.09     16.29 o 
   6  12  16      179.20      178.65     13.31 o 
  -7  13  16       78.99      101.97     23.88 o 
  -5  13  16      165.25      209.97     23.72 o 
  -3  13  16      251.97      352.85     45.52 o 
  -1  13  16     1823.22     1525.32     34.55 o 
   1  13  16      375.67      350.53     10.99 o 
   3  13  16      190.02      186.93      9.31 o 
   5  13  16       20.00       84.81     10.61 o 
   7  13  16      138.36       88.69     15.26 o 
  -8  14  16      362.72      375.72     80.89 o 
  -6  14  16      234.86      213.69     26.72 o 
  -4  14  16      135.75      108.54     15.30 o 
  -2  14  16      150.54      158.71     11.92 o 
   0  14  16      151.74      165.23     11.32 o 
   2  14  16      217.26      188.04     10.77 o 
   4  14  16      819.54      881.28     19.07 o 
   6  14  16      149.36      151.00     13.17 o 
  -7  15  16      170.83      122.25     25.69 o 
  -5  15  16      282.78      299.56     27.68 o 
  -3  15  16      695.39      816.56     25.84 o 
  -1  15  16      202.09      178.69     12.24 o 
   1  15  16     1195.05     1008.74     25.20 o 
   3  15  16       56.87       53.79      7.92 o 
   5  15  16       92.70      137.42     13.64 o 
   7  15  16      317.30      307.81     20.27 o 
  -8  16  16       85.94       72.18     24.86 o 
  -6  16  16      315.06      312.96     31.00 o 
  -4  16  16      475.58      424.12     27.12 o 
  -2  16  16      638.05      656.79     19.81 o 
   0  16  16      162.93      174.15     13.88 o 
   2  16  16     1333.95     1327.99     32.73 o 
   4  16  16      415.43      383.60     15.46 o 
   6  16  16       90.39      103.31     12.41 o 
  -7  17  16       80.88       55.95     22.56 o 
  -5  17  16      186.43      199.56     33.33 o 
  -3  17  16      339.89      311.26     19.20 o 
  -1  17  16     1885.53     1700.72     37.15 o 
   1  17  16     1352.73     1224.94     23.58 o 
   3  17  16      588.03      626.87     15.65 o 
   5  17  16      420.95      394.97     16.70 o 
  -8  18  16      151.64      112.35     27.69 o 
  -6  18  16       28.61       -0.62     28.94 o 
  -4  18  16      400.67      335.33     23.61 o 
  -2  18  16      157.01      177.89     13.47 o 
   0  18  16      287.75      332.81     16.61 o 
   2  18  16     2044.37     1984.57     30.82 o 
   4  18  16       23.76       23.54      8.53 o 
   6  18  16       49.52       52.47     12.03 o 
  -7  19  16      153.50      186.16     39.57 o 
  -5  19  16       18.61       30.51     14.26 o 
  -3  19  16      155.27      133.13     15.18 o 
  -1  19  16     1727.84     1541.56     34.57 o 
   1  19  16      344.95      273.08     13.52 o 
   3  19  16      318.36      307.57     13.54 o 
   5  19  16      341.94      391.21     20.66 o 
  -6  20  16       37.94       46.68     20.54 o 
  -4  20  16      164.70      131.96     23.33 o 
  -2  20  16       43.44       46.67     11.64 o 
   0  20  16      205.90      228.67     15.14 o 
   2  20  16      434.15      482.95     19.65 o 
   4  20  16       22.85       28.35      8.63 o 
   6  20  16      197.99      197.82     17.48 o 
  -7  21  16      367.38      371.49     36.27 o 
  -5  21  16      244.30      183.24     21.39 o 
  -3  21  16       50.77       60.05     12.51 o 
  -1  21  16      296.68      279.58     20.24 o 
   1  21  16       48.15       42.63     10.76 o 
   3  21  16      395.89      425.14     16.15 o 
   5  21  16      375.09      370.45     18.01 o 
  -6  22  16       27.39       26.65     17.11 o 
  -4  22  16      208.79      210.94     18.81 o 
  -2  22  16      133.14      193.71     20.31 o 
   0  22  16      205.55      214.51     15.35 o 
   2  22  16     1034.52     1111.98     29.18 o 
   4  22  16      299.71      299.83     15.23 o 
   6  22  16       29.54       45.10     14.59 o 
  -7  23  16      269.34      264.12     32.54 o 
  -5  23  16       10.42       47.86     22.68 o 
  -3  23  16       61.29       38.11     12.83 o 
  -1  23  16       82.47       40.06     12.34 o 
   1  23  16      405.77      402.25     17.62 o 
   3  23  16      101.79       93.15     12.04 o 
   5  23  16      398.31      356.64     17.39 o 
  -6  24  16       81.37       63.95     19.09 o 
  -4  24  16       92.86       87.12     16.25 o 
  -2  24  16       29.35       46.33     16.50 o 
   0  24  16        0.16      -10.50     10.50 o 
   2  24  16      199.58      214.36     16.50 o 
   4  24  16      286.95      267.19     14.81 o 
  -7  25  16       44.69      127.50     52.66 o 
  -5  25  16      290.89      238.33     24.59 o 
  -3  25  16      979.62      866.36     33.90 o 
  -1  25  16      147.69      113.50     18.15 o 
   1  25  16      120.76      116.47     13.27 o 
   3  25  16       15.56       42.29     14.65 o 
   5  25  16       55.48       55.62     13.68 o 
  -6  26  16       78.03       59.26     19.97 o 
  -4  26  16       30.56       54.19     15.50 o 
  -2  26  16       39.18       34.16     16.25 o 
   0  26  16      167.50      141.48     14.86 o 
   2  26  16      575.05      574.22     23.72 o 
   4  26  16      118.46      184.15     13.82 o 
  -5  27  16      487.55      448.40     31.40 o 
  -3  27  16      940.83      922.98     73.92 o 
  -1  27  16      199.05      215.33     20.65 o 
   1  27  16      105.12       89.43     13.66 o 
   3  27  16      133.76      117.69     24.80 o 
   5  27  16      224.32      237.34     18.27 o 
  -6  28  16       11.67        8.31     21.57 o 
  -4  28  16       62.64       46.53     17.55 o 
  -2  28  16      173.22      192.72     22.85 o 
   0  28  16       11.03       15.54     13.53 o 
   2  28  16      280.90      243.13     18.69 o 
   4  28  16      319.99      243.87     18.93 o 
  -5  29  16      135.42       99.31     25.42 o 
  -3  29  16       71.40       52.15     19.89 o 
  -1  29  16      418.26      326.25     23.22 o 
   1  29  16      107.94       76.68     16.91 o 
   3  29  16      640.81      645.46     30.45 o 
  -4  30  16      115.06      168.34     22.64 o 
  -2  30  16       34.32       55.60     19.69 o 
   0  30  16       18.11       -1.37     13.73 o 
   2  30  16      608.89      577.55     28.25 o 
   4  30  16       23.35       25.73     17.19 o 
  -5  31  16        2.51      -11.56     20.52 o 
  -3  31  16      728.36      645.33     38.97 o 
  -1  31  16      122.78      102.82     19.21 o 
   1  31  16       28.84       -9.22     17.69 o 
   3  31  16      538.07      477.25     30.50 o 
  -4  32  16      396.75      444.03     32.02 o 
  -2  32  16       11.44       64.94     20.79 o 
   0  32  16       90.97      125.88     16.50 o 
   2  32  16      249.18      357.13     41.50 o 
   4  32  16       44.69       42.16     37.20 o 
  -3  33  16      700.45      670.93     49.12 o 
  -1  33  16       46.17       50.19     18.04 o 
   1  33  16      257.91      229.01     20.63 o 
   3  33  16      532.52      517.45     32.03 o 
  -4  34  16      105.05      101.70     25.47 o 
  -2  34  16      328.10      341.44     29.92 o 
   0  34  16       16.22       -7.84     17.09 o 
   2  34  16      160.09      174.89     25.92 o 
  -3  35  16      444.04      393.90     31.34 o 
  -1  35  16      248.18      240.43     23.51 o 
   1  35  16       31.23       23.68     17.56 o 
  -2  36  16      273.55      273.87     29.62 o 
   0  36  16       37.11       37.40     20.24 o 
   2  36  16      496.66      540.49     34.83 o 
  -1  37  16      191.94      137.27     23.62 o 
   1  37  16       12.52       11.71     18.34 o 
   0  38  16       24.61      -43.18     50.04 o 
  -7   1  17        3.58       -4.72     18.04 o 
  -5   1  17      113.82      118.70     23.98 o 
  -3   1  17      281.49      256.94     15.89 o 
  -1   1  17      858.82      746.99     17.41 o 
   1   1  17      624.88      575.49     14.45 o 
   3   1  17      335.84      318.58     12.82 o 
   5   1  17     1510.93     1567.95     30.87 o 
   7   1  17      112.82      184.13     17.22 o 
  -8   2  17        9.10       19.26     23.13 o 
  -6   2  17      138.64      122.48     25.12 o 
  -4   2  17       58.80       71.75     18.10 o 
  -2   2  17     1050.45      967.76     27.85 o 
   0   2  17      252.56      294.60     12.17 o 
   2   2  17     1989.62     1687.74     29.71 o 
   4   2  17      386.37      368.37     15.16 o 
   6   2  17      270.40      239.97     14.65 o 
  -7   3  17       81.32      150.38     30.48 o 
  -5   3  17      574.29      545.30     39.20 o 
  -3   3  17      637.57      600.27     26.35 o 
  -1   3  17       80.70       54.41      8.02 o 
   1   3  17     1309.94     1242.61     23.89 o 
   3   3  17      424.24      381.73     14.61 o 
   5   3  17      172.37      173.84     12.34 o 
   7   3  17       32.19       93.34     15.68 o 
  -8   4  17       22.17       42.52     25.23 o 
  -6   4  17       61.35       59.21     21.66 o 
  -4   4  17      296.19      303.19     29.95 o 
  -2   4  17       78.71      134.49     11.58 o 
   0   4  17      857.87      922.60     19.72 o 
   2   4  17     1235.23     1405.15     25.17 o 
   4   4  17      268.42      243.33     13.28 o 
   6   4  17      519.50      453.27     19.56 o 
  -7   5  17      123.88      173.10     41.58 o 
  -5   5  17      701.30      668.69     43.00 o 
  -3   5  17        2.76       -9.45      9.45 o 
  -1   5  17      766.59      599.52     15.53 o 
   1   5  17     1038.73      912.08     21.09 o 
   3   5  17       86.08      115.32     14.11 o 
   5   5  17      503.06      494.84     25.86 o 
   7   5  17      172.14      167.38     20.59 o 
  -8   6  17        5.46       34.19     25.62 o 
  -6   6  17      372.80      329.48     50.48 o 
  -4   6  17       79.72       90.27     19.98 o 
  -2   6  17      796.84      708.25     19.36 o 
   0   6  17     1067.69     1131.00     23.85 o 
   2   6  17      441.23      418.28     13.10 o 
   4   6  17      248.10      232.13     13.07 o 
   6   6  17      206.69      204.69     14.79 o 
  -7   7  17       41.02       68.44     29.25 o 
  -5   7  17      195.56      200.66     27.80 o 
  -3   7  17      274.44      268.68     19.89 o 
  -1   7  17      875.82      772.95     19.06 o 
   1   7  17     3255.54     2767.03     41.97 o 
   3   7  17      121.91      108.56      9.91 o 
   5   7  17      416.80      446.67     19.73 o 
   7   7  17       12.37       30.04     13.67 o 
  -8   8  17      256.01      269.31     33.04 o 
  -6   8  17       41.79       48.16     21.87 o 
  -4   8  17       72.70       74.82     19.89 o 
  -2   8  17       42.97       98.12     14.58 o 
   0   8  17     3274.12     3452.29     55.98 o 
   2   8  17       55.49       55.08      7.06 o 
   4   8  17      212.25      218.86     12.38 o 
   6   8  17      369.73      368.32     20.01 o 
  -7   9  17      111.73      114.71     29.59 o 
  -5   9  17       72.03      124.14     23.32 o 
  -3   9  17      708.50      668.90     24.66 o 
  -1   9  17      499.13      480.03     15.24 o 
   1   9  17     1168.21     1006.10     20.29 o 
   3   9  17       69.80       59.73      7.93 o 
   5   9  17       56.80       73.94     10.56 o 
   7   9  17       30.59       42.30     15.40 o 
  -8  10  17      184.27      189.01     30.16 o 
  -6  10  17      608.77      609.57     81.04 o 
  -4  10  17      314.17      320.95     30.85 o 
  -2  10  17       58.47       92.99     11.77 o 
   0  10  17      719.15      676.67     17.03 o 
   2  10  17      233.05      252.71      9.79 o 
   4  10  17       16.30       21.51      8.22 o 
   6  10  17      310.32      299.55     17.57 o 
  -7  11  17      652.75      699.15     42.12 o 
  -5  11  17       23.70       94.35     24.07 o 
  -3  11  17        5.15       19.48     10.23 o 
  -1  11  17      100.28      118.23     10.84 o 
   1  11  17      280.72      280.12     12.33 o 
   3  11  17      486.07      421.37     13.95 o 
   5  11  17       23.47      108.50     11.59 o 
   7  11  17       75.03       75.64     16.89 o 
  -8  12  17      166.53      182.85     31.82 o 
  -6  12  17       87.88      130.26     23.11 o 
  -4  12  17      648.95      608.44     64.11 o 
  -2  12  17     2086.30     1886.09     43.36 o 
   0  12  17      562.30      570.93     15.79 o 
   2  12  17      164.28      151.25      8.63 o 
   4  12  17      337.30      358.76     16.16 o 
   6  12  17      395.94      368.29     18.38 o 
  -7  13  17      493.91      406.01     65.78 o 
  -5  13  17       56.93      222.20     26.45 o 
  -3  13  17      220.65      199.85     18.00 o 
  -1  13  17      270.74      307.99     16.69 o 
   1  13  17      470.47      392.35     14.01 o 
   3  13  17      387.05      402.04     12.38 o 
   5  13  17      494.37      534.47     18.31 o 
   7  13  17       59.81       52.81     15.06 o 
  -8  14  17       59.99       77.23     25.91 o 
  -6  14  17       65.81       43.15     20.98 o 
  -4  14  17      643.82      656.63     43.32 o 
  -2  14  17      103.37       76.01     12.30 o 
   0  14  17      173.17      187.71     11.73 o 
   2  14  17      291.33      334.42     11.94 o 
   4  14  17      151.04      166.79     10.53 o 
   6  14  17      773.62      783.50     22.34 o 
  -7  15  17      116.04      135.23     31.43 o 
  -5  15  17      295.80      257.72     31.89 o 
  -3  15  17      592.90      615.27     25.25 o 
  -1  15  17      251.61      293.19     16.91 o 
   1  15  17      677.43      598.41     16.93 o 
   3  15  17       40.90       29.22      7.31 o 
   5  15  17      108.81       98.33     11.39 o 
  -8  16  17       29.83       -1.35     21.53 o 
  -6  16  17      322.11      255.11     30.20 o 
  -4  16  17       30.23        9.43     12.68 o 
  -2  16  17     1526.25     1569.45     36.03 o 
   0  16  17       29.80       18.28      9.87 o 
   2  16  17       67.06      105.47      8.43 o 
   4  16  17      150.03      122.04     10.37 o 
   6  16  17       22.77       23.91     11.90 o 
  -7  17  17        1.00       -0.02     19.71 o 
  -5  17  17      129.09      102.86     30.67 o 
  -3  17  17       92.74       85.91     13.01 o 
  -1  17  17      214.16      232.08     18.71 o 
   1  17  17       72.09       77.25     10.32 o 
   3  17  17       63.21       71.14      8.76 o 
   5  17  17      221.27      221.61     14.65 o 
  -6  18  17      529.39      388.46     34.59 o 
  -4  18  17      209.92      209.69     20.85 o 
  -2  18  17     1007.60     1175.39     32.18 o 
   0  18  17       28.23       27.07     10.59 o 
   2  18  17      198.69      185.26     12.98 o 
   4  18  17      193.69      155.81     11.14 o 
   6  18  17       31.15       26.28     15.34 o 
  -7  19  17       63.57       99.09     25.92 o 
  -5  19  17       53.15       42.14     16.36 o 
  -3  19  17      329.79      327.91     18.90 o 
  -1  19  17       27.99       49.81     14.55 o 
   1  19  17       46.74       70.96     11.35 o 
   3  19  17      317.83      335.16     13.62 o 
   5  19  17      418.61      503.14     18.22 o 
  -6  20  17      142.40      115.59     25.10 o 
  -4  20  17      142.39      125.29     18.13 o 
  -2  20  17      942.76      839.52     40.89 o 
   0  20  17       46.87       45.29     11.78 o 
   2  20  17      347.31      441.23     19.21 o 
   4  20  17      133.39      131.19     11.43 o 
   6  20  17       70.94       59.17     15.34 o 
  -7  21  17       98.48      138.82     40.56 o 
  -5  21  17       70.11       70.64     17.46 o 
  -3  21  17      139.99      111.26     14.53 o 
  -1  21  17      433.08      390.43     23.36 o 
   1  21  17      530.64      497.90     20.44 o 
   3  21  17       16.08       21.38     11.17 o 
   5  21  17      449.47      554.08     23.39 o 
  -6  22  17      247.88      226.52     29.75 o 
  -4  22  17      198.33      181.85     30.70 o 
  -2  22  17     1270.35     1284.38     53.34 o 
   0  22  17      654.22      690.70     26.09 o 
   2  22  17      238.71      205.20     16.35 o 
   4  22  17       31.61       62.37     10.38 o 
  -7  23  17      343.61      327.07     35.78 o 
  -5  23  17      117.45      156.60     21.48 o 
  -3  23  17      207.65      199.05     17.44 o 
  -1  23  17       57.11       40.14     12.99 o 
   1  23  17      121.11      117.25     13.31 o 
   3  23  17      154.59      132.96     15.31 o 
   5  23  17      222.41      236.86     16.60 o 
  -6  24  17       15.32       22.67     21.08 o 
  -4  24  17       92.54       64.04     16.37 o 
  -2  24  17      262.64      238.49     22.85 o 
   0  24  17       78.47      101.94     14.21 o 
   2  24  17     1379.59     1492.31     36.98 o 
   4  24  17      212.65      238.17     14.88 o 
  -5  25  17        1.04       36.37     20.74 o 
  -3  25  17       43.15       31.19     14.60 o 
  -1  25  17      178.79      161.65     18.76 o 
   1  25  17      143.87      128.48     14.42 o 
   3  25  17        1.38        9.36     13.98 o 
   5  25  17      177.82      149.66     17.56 o 
  -6  26  17      246.40      186.76     35.96 o 
  -4  26  17       87.73       81.15     17.35 o 
  -2  26  17      539.35      553.82     31.24 o 
   0  26  17       93.16       91.42     14.58 o 
   2  26  17      214.73      310.63     21.20 o 
   4  26  17      248.76      245.37     19.90 o 
  -5  27  17       11.63       80.82     19.98 o 
  -3  27  17      255.82      216.71     24.65 o 
  -1  27  17      151.98      110.65     18.25 o 
   1  27  17      104.56      125.24     18.90 o 
   3  27  17       82.55      101.34     20.13 o 
  -6  28  17        7.88      -22.22     26.02 o 
  -4  28  17      207.95      162.97     22.99 o 
  -2  28  17      129.16      147.00     21.99 o 
   0  28  17       52.04       32.80     15.64 o 
   2  28  17       19.36       42.12     16.75 o 
   4  28  17      219.25      204.16     23.95 o 
  -5  29  17      361.47      427.66     39.35 o 
  -3  29  17      221.88      243.53     25.15 o 
  -1  29  17       47.83       35.16     17.51 o 
   1  29  17       38.74       48.46     15.30 o 
   3  29  17      124.34      123.47     19.99 o 
  -4  30  17      221.62      256.64     32.60 o 
  -2  30  17      114.59      188.41     30.24 o 
   0  30  17      220.55      282.92     28.14 o 
   2  30  17      125.55      112.58     19.52 o 
   4  30  17       10.59       14.91     25.30 o 
  -5  31  17      203.90      238.68     27.16 o 
  -3  31  17      149.36      192.08     25.39 o 
  -1  31  17      113.86      104.97     22.88 o 
   1  31  17      264.39      253.93     20.81 o 
   3  31  17      105.95      140.25     28.38 o 
  -4  32  17       50.46       47.51     25.13 o 
  -2  32  17      449.75      500.12     40.56 o 
   0  32  17       19.94       16.01     16.99 o 
   2  32  17      253.55      291.57     27.43 o 
  -3  33  17      675.04      691.45     37.88 o 
  -1  33  17      147.14      111.28     20.75 o 
   1  33  17      132.98      147.18     18.84 o 
   3  33  17      244.05      199.31     34.13 o 
  -2  34  17      139.74      124.90     27.75 o 
   0  34  17       82.19       54.66     18.85 o 
   2  34  17       28.73       23.36     21.86 o 
  -3  35  17        6.85       34.12     21.42 o 
  -1  35  17      136.63       99.98     20.83 o 
   1  35  17       39.08        9.14     17.87 o 
  -2  36  17      362.16      392.23     43.80 o 
   0  36  17        1.92      -10.02     18.52 o 
  -8   0  18      272.17      189.21     51.50 o 
  -6   0  18     1450.90     1182.66     90.30 o 
  -4   0  18       27.35        4.38     19.26 o 
  -2   0  18     4075.39     3429.81    101.29 o 
   0   0  18      188.48      210.42     13.76 o 
   2   0  18     2305.73     1731.30     61.15 o 
   4   0  18      662.26      678.03     27.16 o 
   6   0  18      310.33      265.53     25.15 o 
  -7   1  18       41.01       75.15     26.40 o 
  -5   1  18      586.18      618.53     42.74 o 
  -3   1  18       67.05       67.28     11.95 o 
  -1   1  18      114.26      112.63     14.04 o 
   1   1  18      526.52      479.22     16.79 o 
   3   1  18      216.65      221.19     13.21 o 
   5   1  18      115.53      153.45     12.59 o 
   7   1  18       10.34       46.01     13.81 o 
  -8   2  18       47.96       19.27     25.47 o 
  -6   2  18      380.75      338.09     51.64 o 
  -4   2  18      110.02      136.11     23.05 o 
  -2   2  18      432.81      674.44     23.95 o 
   0   2  18      107.24      117.83      9.75 o 
   2   2  18       83.92      201.49     12.32 o 
   4   2  18       11.44       16.33      8.83 o 
   6   2  18       38.71       42.57     10.79 o 
  -7   3  18      347.08      370.16     64.19 o 
  -5   3  18      650.85      594.65     41.51 o 
  -3   3  18      713.25      580.67     23.73 o 
  -1   3  18     1225.41     1197.52     23.40 o 
   1   3  18      231.15      200.62     12.30 o 
   3   3  18      228.77      234.78     12.50 o 
   5   3  18      185.70      382.22     24.62 o 
   7   3  18       33.00      111.92     15.48 o 
  -8   4  18       21.98       21.56     24.05 o 
  -6   4  18     1270.78     1177.61     63.06 o 
  -4   4  18       61.20      108.59     21.09 o 
  -2   4  18     1808.90     1738.78     42.21 o 
   0   4  18     1042.09     1049.48     23.10 o 
   2   4  18     1117.53     1033.89     22.00 o 
   4   4  18       89.94       77.12     10.31 o 
   6   4  18      505.68      458.35     19.42 o 
  -7   5  18        2.44       17.30     22.52 o 
  -5   5  18       60.68      235.21     29.80 o 
  -3   5  18      115.61      115.98     14.15 o 
  -1   5  18        6.51       16.89      9.15 o 
   1   5  18       81.63       91.19      9.36 o 
   3   5  18        3.66        8.93      7.62 o 
   5   5  18      179.83      231.73     14.47 o 
   7   5  18        4.52       51.27     14.94 o 
  -8   6  18       86.97       87.55     31.20 o 
  -6   6  18      105.02      131.59     28.07 o 
  -4   6  18        5.90       29.61     16.71 o 
  -2   6  18      280.87      313.95     17.72 o 
   0   6  18      162.53      165.74     11.82 o 
   2   6  18      851.98      782.92     16.74 o 
   4   6  18      203.41      173.24     12.62 o 
   6   6  18      153.30      154.22     13.54 o 
  -7   7  18       85.66      109.86     29.03 o 
  -5   7  18      183.68      239.93     42.23 o 
  -3   7  18       60.84       31.48     11.76 o 
  -1   7  18     1715.30     1558.94     31.81 o 
   1   7  18      493.30      455.53     14.56 o 
   3   7  18       89.49       68.33      9.45 o 
   5   7  18      382.49      411.58     18.04 o 
   7   7  18       52.80       77.31     14.70 o 
  -8   8  18        4.95       18.58     20.91 o 
  -6   8  18       18.93       10.41     20.47 o 
  -4   8  18        4.13       21.01     15.67 o 
  -2   8  18      194.52      144.74     13.48 o 
   0   8  18       79.93      114.42      9.86 o 
   2   8  18        1.95       -2.16      6.90 o 
   4   8  18      251.84      248.97     15.05 o 
   6   8  18        5.13       11.72     12.27 o 
  -7   9  18      352.00      365.07     41.87 o 
  -5   9  18      217.36      243.04     32.68 o 
  -3   9  18      155.46      171.98     15.88 o 
  -1   9  18     1519.01     1443.09     28.49 o 
   1   9  18      995.18      931.73     20.79 o 
   3   9  18      168.56      145.17     10.74 o 
   5   9  18      117.69      119.79     12.52 o 
   7   9  18       87.72       93.68     26.60 o 
  -8  10  18       11.59        0.29     21.97 o 
  -6  10  18       55.32       94.34     26.37 o 
  -4  10  18       41.66       48.78     18.85 o 
  -2  10  18      333.87      344.19     19.84 o 
   0  10  18      703.52      709.84     18.99 o 
   2  10  18       42.22       22.78      7.78 o 
   4  10  18      258.15      267.28     13.03 o 
   6  10  18      135.47      130.69     14.59 o 
  -7  11  18       73.90       68.53     23.07 o 
  -5  11  18      225.27      308.75     34.28 o 
  -3  11  18      706.22      643.10     23.08 o 
  -1  11  18       10.42       -9.30      9.30 o 
   1  11  18      495.58      452.53     15.74 o 
   3  11  18      125.07      139.09     10.13 o 
   5  11  18      427.69      430.57     17.91 o 
  -8  12  18       31.63       26.56     21.85 o 
  -6  12  18      148.99      138.86     24.71 o 
  -4  12  18      281.15      274.22     30.83 o 
  -2  12  18      424.24      398.50     19.49 o 
   0  12  18      734.80      690.16     20.45 o 
   2  12  18      181.93      206.93     12.57 o 
   4  12  18       12.55       24.20      8.64 o 
   6  12  18       30.41       45.54     13.68 o 
  -7  13  18      104.91      124.44     30.95 o 
  -5  13  18      552.45      455.58     33.67 o 
  -3  13  18       78.72       69.30     12.37 o 
  -1  13  18        4.95        0.57     10.41 o 
   1  13  18      162.81      160.14     12.29 o 
   3  13  18       30.89       17.10      7.56 o 
   5  13  18       57.70       67.41     11.38 o 
  -8  14  18       41.74       74.55     47.56 o 
  -6  14  18      477.23      425.09     35.68 o 
  -4  14  18     1504.59     1354.90     96.77 o 
  -2  14  18      121.51      161.59     15.04 o 
   0  14  18      118.68      160.62     14.05 o 
   2  14  18      408.29      422.71     18.90 o 
   4  14  18      361.03      359.37     14.35 o 
   6  14  18      382.52      385.72     22.04 o 
  -7  15  18        1.22       26.82     21.19 o 
  -5  15  18       23.25       34.78     16.70 o 
  -3  15  18      129.50       70.99     14.45 o 
  -1  15  18      159.96      145.29     17.02 o 
   1  15  18      363.49      382.30     15.62 o 
   3  15  18      621.00      577.72     15.25 o 
   5  15  18       16.74       33.06     10.11 o 
  -6  16  18       10.19      -10.70     19.54 o 
  -4  16  18       66.83       45.52     14.58 o 
  -2  16  18      184.03      207.42     14.96 o 
   0  16  18      189.39      234.04     20.28 o 
   2  16  18     1452.49     1417.96     32.11 o 
   4  16  18       82.20       72.68      9.83 o 
   6  16  18      305.09      303.51     29.05 o 
  -7  17  18       61.23       52.43     24.01 o 
  -5  17  18      251.65      223.79     27.25 o 
  -3  17  18     1203.51     1161.55     35.27 o 
  -1  17  18      418.07      412.61     23.45 o 
   1  17  18      150.43      108.23     11.29 o 
   3  17  18      228.05      228.21     11.57 o 
   5  17  18       26.77       43.21     10.64 o 
  -6  18  18       36.95       45.48     21.25 o 
  -4  18  18       45.45       12.92     13.94 o 
  -2  18  18       17.59       39.15     15.04 o 
   0  18  18       53.87       61.29     13.11 o 
   2  18  18      117.29      150.10     12.89 o 
   4  18  18        6.07       14.56      8.97 o 
   6  18  18      396.46      368.35     22.24 o 
  -7  19  18       64.28       42.92     24.01 o 
  -5  19  18       51.84       88.77     22.05 o 
  -3  19  18       68.29       69.85     13.30 o 
  -1  19  18      783.81      692.21     28.51 o 
   1  19  18      296.29      272.97     17.35 o 
   3  19  18      163.34      192.81     14.20 o 
   5  19  18      317.71      335.36     19.53 o 
  -6  20  18       23.72        2.51     19.10 o 
  -4  20  18       67.52       66.53     15.44 o 
  -2  20  18      524.69      542.43     28.98 o 
   0  20  18        1.64      -11.18     11.18 o 
   2  20  18      138.75      181.62     13.49 o 
   4  20  18      223.92      195.29     16.56 o 
  -7  21  18       33.38      125.14     28.38 o 
  -5  21  18       42.87       78.52     18.62 o 
  -3  21  18      662.53      653.39     25.13 o 
  -1  21  18      217.32      186.50     19.51 o 
   1  21  18      101.14       89.30     13.89 o 
   3  21  18       30.59       33.29     12.36 o 
   5  21  18      166.90      194.75     14.85 o 
  -6  22  18      162.32      158.85     42.77 o 
  -4  22  18        4.49        0.43     13.29 o 
  -2  22  18      103.85      117.59     20.77 o 
   0  22  18      654.69      651.32     23.36 o 
   2  22  18      593.17      625.83     24.14 o 
   4  22  18      211.45      200.42     16.66 o 
  -5  23  18      402.85      450.39     30.83 o 
  -3  23  18       64.82       59.04     16.76 o 
  -1  23  18      518.99      552.74     28.02 o 
   1  23  18      542.75      527.07     22.35 o 
   3  23  18       58.70       67.41     14.60 o 
   5  23  18      101.82      193.59     19.66 o 
  -6  24  18       44.35       46.13     23.34 o 
  -4  24  18       56.32       67.99     17.14 o 
  -2  24  18     1519.02     1656.78     52.43 o 
   0  24  18       27.24        5.62     12.79 o 
   2  24  18       12.72        5.34     13.39 o 
   4  24  18       13.03       44.51     16.88 o 
  -5  25  18      225.83      225.45     25.10 o 
  -3  25  18      436.55      344.60     27.31 o 
  -1  25  18       91.57       53.61     18.39 o 
   1  25  18      156.16      169.13     16.42 o 
   3  25  18       18.92        5.83     16.90 o 
  -6  26  18       35.25       59.65     25.65 o 
  -4  26  18     1036.37      886.12     34.53 o 
  -2  26  18      359.49      419.65     28.79 o 
   0  26  18      379.62      452.52     21.57 o 
   2  26  18      200.93      223.16     20.85 o 
   4  26  18       71.34       91.57     17.16 o 
  -5  27  18      179.90      201.23     26.03 o 
  -3  27  18       95.66      112.39     22.40 o 
  -1  27  18      226.35      207.53     24.47 o 
   1  27  18      279.63      299.40     27.53 o 
   3  27  18      891.91      907.28     33.91 o 
  -4  28  18       15.43       35.36     21.46 o 
  -2  28  18       14.96        9.70     18.60 o 
   0  28  18       50.25       53.57     15.42 o 
   2  28  18      895.17      985.88     37.49 o 
   4  28  18       14.50       40.22     18.76 o 
  -5  29  18      513.49      448.47     75.50 o 
  -3  29  18      612.11      599.88     56.29 o 
  -1  29  18       11.81        0.94     17.94 o 
   1  29  18      342.80      302.00     26.45 o 
   3  29  18       57.68       56.76     23.91 o 
  -4  30  18      280.80      250.76     31.56 o 
  -2  30  18      135.67      123.05     33.29 o 
   0  30  18       78.56       57.78     18.77 o 
   2  30  18      155.88      170.60     21.14 o 
  -3  31  18      166.25      175.32     25.79 o 
  -1  31  18      177.50      170.27     23.90 o 
   1  31  18      270.37      242.76     20.79 o 
   3  31  18       23.61       23.17     26.88 o 
  -4  32  18        4.70      -10.99     22.63 o 
  -2  32  18      311.88      270.24     48.68 o 
   0  32  18       19.16       18.96     17.99 o 
   2  32  18      699.01      581.28     32.39 o 
  -3  33  18       29.04       74.17     22.99 o 
  -1  33  18      162.04      112.76     24.22 o 
   1  33  18       77.25       72.17     21.18 o 
  -2  34  18      151.41      111.75     24.12 o 
   0  34  18       41.13       23.18     19.74 o 
  -1  35  18       18.22        7.16     20.19 o 
  -7   1  19      140.31      154.58     35.38 o 
  -5   1  19      893.95      904.74     53.66 o 
  -3   1  19      141.32      180.29     15.35 o 
  -1   1  19      743.28      686.73     19.69 o 
   1   1  19      102.33      101.16     10.80 o 
   3   1  19      171.61      190.86     11.77 o 
   5   1  19       77.45       90.92     11.81 o 
  -8   2  19      116.20      106.25     29.88 o 
  -6   2  19       54.62      102.86     27.07 o 
  -4   2  19      361.09      339.62     66.45 o 
  -2   2  19     1648.43     1357.75     36.27 o 
   0   2  19      738.94      684.10     18.61 o 
   2   2  19     1199.15     1080.19     23.89 o 
   4   2  19       69.32       81.51     10.57 o 
   6   2  19      149.31      119.33     13.43 o 
  -7   3  19       14.38       27.01     21.91 o 
  -5   3  19      773.29      707.56     46.32 o 
  -3   3  19      107.78      149.34     18.54 o 
  -1   3  19      134.84      110.48     10.53 o 
   1   3  19       79.48       64.67     11.20 o 
   3   3  19      834.86      697.37     18.50 o 
   5   3  19      244.90      309.82     18.56 o 
  -8   4  19      148.71      101.75     51.64 o 
  -6   4  19      306.45      307.16     36.46 o 
  -4   4  19       57.69       78.80     22.68 o 
  -2   4  19      721.59      747.74     25.73 o 
   0   4  19      694.41      689.29     20.30 o 
   2   4  19      388.98      452.16     18.68 o 
   4   4  19       62.05       66.73     10.11 o 
   6   4  19        9.97       36.14     11.07 o 
  -7   5  19       14.94       92.48     27.49 o 
  -5   5  19      144.69      235.43     48.65 o 
  -3   5  19        9.95       -4.00     11.68 o 
  -1   5  19      261.14      270.91     11.92 o 
   1   5  19      400.41      377.53     13.93 o 
   3   5  19      183.60      201.77     12.28 o 
   5   5  19      365.41      382.74     19.39 o 
  -8   6  19       19.94       70.11     29.75 o 
  -6   6  19      122.53      143.74     29.41 o 
  -4   6  19       57.88       69.08     19.79 o 
  -2   6  19      321.80      390.83     19.58 o 
   0   6  19      176.89      232.02     13.62 o 
   2   6  19       69.67       72.30     12.26 o 
   4   6  19      315.97      328.00     16.54 o 
   6   6  19      231.71      210.87     15.09 o 
  -7   7  19       49.23       59.11     27.01 o 
  -5   7  19       22.19       79.32     23.14 o 
  -3   7  19       49.95       40.66     12.63 o 
  -1   7  19       11.25        6.23      6.68 o 
   1   7  19      816.87      723.21     21.10 o 
   3   7  19      229.69      235.61     12.98 o 
   5   7  19      467.64      495.08     19.69 o 
  -8   8  19      189.01      207.27     31.32 o 
  -6   8  19      168.42      154.31     30.02 o 
  -4   8  19       81.49      108.30     23.42 o 
  -2   8  19       91.91       71.83     12.82 o 
   0   8  19      126.48      125.61     10.91 o 
   2   8  19      339.43      392.47     17.40 o 
   4   8  19      244.59      234.89     14.27 o 
   6   8  19       46.46       61.54     14.23 o 
  -7   9  19       15.06       17.17     24.00 o 
  -5   9  19      237.42      214.78     41.36 o 
  -3   9  19       39.61       14.32     13.85 o 
  -1   9  19      553.90      531.36     20.36 o 
   1   9  19      285.18      288.58     14.65 o 
   3   9  19      521.89      486.61     16.76 o 
   5   9  19      387.19      403.68     22.99 o 
  -8  10  19      210.64      177.54     57.19 o 
  -6  10  19      376.54      396.67     42.06 o 
  -4  10  19      105.58      109.96     23.81 o 
  -2  10  19       78.45       27.67     11.45 o 
   0  10  19      171.63      164.33     11.82 o 
   2  10  19      318.52      356.60     16.18 o 
   4  10  19      493.37      548.19     21.00 o 
   6  10  19        5.82       44.72     15.17 o 
  -7  11  19       88.24       86.89     24.01 o 
  -5  11  19      375.88      366.80     37.06 o 
  -3  11  19      299.97      359.80     21.16 o 
  -1  11  19      103.30       82.47     12.26 o 
   1  11  19      265.57      241.80     14.26 o 
   3  11  19      139.86      131.23     11.48 o 
   5  11  19       95.09      103.06     13.45 o 
  -6  12  19      696.99      668.23     41.45 o 
  -4  12  19     1039.55      986.10     54.06 o 
  -2  12  19       10.60       20.49     11.75 o 
   0  12  19       17.82       23.02      9.88 o 
   2  12  19      193.78      235.15     13.31 o 
   4  12  19      551.37      507.73     17.13 o 
   6  12  19       65.07       59.11     16.33 o 
  -7  13  19       36.82       50.23     22.19 o 
  -5  13  19      463.63      441.08     34.34 o 
  -3  13  19      415.19      488.84     24.41 o 
  -1  13  19      283.23      255.28     19.92 o 
   1  13  19        8.65        6.50      8.72 o 
   3  13  19      203.39      232.83     15.78 o 
   5  13  19      299.58      274.44     15.32 o 
  -6  14  19       65.26       39.32     20.85 o 
  -4  14  19      141.51      143.42     21.74 o 
  -2  14  19      382.43      428.89     21.06 o 
   0  14  19      173.70      157.88     14.31 o 
   2  14  19      355.95      376.17     17.33 o 
   4  14  19       88.09      107.02     10.71 o 
   6  14  19      269.80      271.40     26.10 o 
  -7  15  19        9.82      -13.97     20.89 o 
  -5  15  19      338.82      262.85     34.36 o 
  -3  15  19       72.42       46.37     11.64 o 
  -1  15  19       81.32       76.80     15.74 o 
   1  15  19      369.80      344.21     16.62 o 
   3  15  19      105.83      120.60     13.71 o 
   5  15  19      168.99      179.72     13.84 o 
  -6  16  19        8.63        6.50     18.31 o 
  -4  16  19       43.53       52.79     17.33 o 
  -2  16  19      730.08      820.34     30.77 o 
   0  16  19      127.06      130.85     14.22 o 
   2  16  19       36.76       72.48     11.71 o 
   4  16  19       81.01       55.61     10.39 o 
   6  16  19       31.72       53.20     18.40 o 
  -7  17  19       39.07       42.74     23.54 o 
  -5  17  19       51.30       92.29     21.35 o 
  -3  17  19       60.54       57.23     13.24 o 
  -1  17  19       88.78       93.92     16.81 o 
   1  17  19      380.75      403.10     18.58 o 
   3  17  19      272.40      269.88     17.35 o 
   5  17  19      266.65      246.76     15.38 o 
  -6  18  19      111.28      135.02     26.80 o 
  -4  18  19       12.97       19.89     13.51 o 
  -2  18  19      801.60      698.39     29.20 o 
   0  18  19       36.87       26.31     13.31 o 
   2  18  19       75.14       80.67     12.48 o 
   4  18  19      158.45      142.65     12.35 o 
  -7  19  19       27.32       61.19     30.28 o 
  -5  19  19      273.41      321.04     35.54 o 
  -3  19  19      331.06      357.91     20.74 o 
  -1  19  19       22.88        6.81     14.44 o 
   1  19  19       12.76        9.28     11.96 o 
   3  19  19      746.43      787.42     24.73 o 
   5  19  19      115.47      161.04     14.59 o 
  -6  20  19      350.11      325.92     55.43 o 
  -4  20  19       63.62       43.40     15.03 o 
  -2  20  19      525.52      539.29     30.19 o 
   0  20  19       41.41       34.46     13.89 o 
   2  20  19      656.01      747.05     29.59 o 
   4  20  19      166.38      176.13     16.28 o 
  -5  21  19      246.96      279.89     30.57 o 
  -3  21  19      196.96      185.86     22.27 o 
  -1  21  19      149.32      142.11     19.11 o 
   1  21  19      186.36      198.04     17.00 o 
   3  21  19      196.37      229.44     17.27 o 
   5  21  19      211.71      230.15     19.09 o 
  -6  22  19      150.17      170.71     30.20 o 
  -4  22  19      396.44      352.45     24.03 o 
  -2  22  19      423.16      490.58     34.50 o 
   0  22  19      622.45      697.83     26.49 o 
   2  22  19      152.55      141.18     16.08 o 
   4  22  19       19.16       44.25     15.57 o 
  -5  23  19       22.23       61.70     22.03 o 
  -3  23  19       13.52       15.21     18.76 o 
  -1  23  19      192.86      175.89     22.46 o 
   1  23  19      272.21      287.68     18.71 o 
   3  23  19      124.18      149.37     17.94 o 
  -6  24  19      189.56      124.25     30.92 o 
  -4  24  19       99.19       66.75     16.91 o 
  -2  24  19        8.34       24.35     17.89 o 
   0  24  19       85.57      120.37     16.62 o 
   2  24  19       93.86       89.53     17.80 o 
   4  24  19      228.31      242.17     23.24 o 
  -5  25  19        3.55        7.55     17.48 o 
  -3  25  19        6.83       -0.67     17.77 o 
  -1  25  19       82.24       56.98     20.16 o 
   1  25  19       30.53       55.31     14.63 o 
   3  25  19       18.45       12.55     15.30 o 
  -4  26  19      191.47      184.93     23.74 o 
  -2  26  19       82.22      102.21     21.45 o 
   0  26  19      445.20      490.76     24.36 o 
   2  26  19       65.73       61.69     17.82 o 
   4  26  19       14.11      -12.68     17.80 o 
  -5  27  19      112.47      133.43     23.52 o 
  -3  27  19      328.97      324.83     29.09 o 
  -1  27  19      362.83      326.37     27.65 o 
   1  27  19      422.62      418.35     30.51 o 
   3  27  19      218.43      255.52     22.45 o 
  -4  28  19       10.75       56.76     23.73 o 
  -2  28  19     1157.07     1230.36     58.70 o 
   0  28  19       25.54       53.33     20.20 o 
   2  28  19       52.80       85.65     19.34 o 
  -3  29  19      234.37      237.01     26.49 o 
  -1  29  19      143.63      149.55     23.45 o 
   1  29  19      301.04      297.53     26.02 o 
   3  29  19       90.59       92.87     22.68 o 
  -4  30  19        8.92       -5.94     22.34 o 
  -2  30  19      136.03      132.31     24.24 o 
   0  30  19       98.99      144.73     23.28 o 
   2  30  19      197.57      257.33     37.72 o 
  -3  31  19      180.34      175.02     26.87 o 
  -1  31  19      296.46      264.65     27.41 o 
   1  31  19        8.31       39.16     18.54 o 
  -2  32  19       92.58      186.66     26.31 o 
   0  32  19       70.22       80.02     21.95 o 
   2  32  19       94.08       84.81     70.02 o 
  -1  33  19       99.01      106.11     23.90 o 
   1  33  19       62.95       46.46     20.40 o 
   0  34  19       47.61       86.60     34.85 o 
  -8   0  20      142.89      183.96     49.75 o 
  -6   0  20      157.35      214.45     47.56 o 
  -4   0  20      615.08      531.01     55.73 o 
  -2   0  20     1398.47     1305.19     50.91 o 
   0   0  20       33.35       -0.39     16.80 o 
   2   0  20     1004.24      931.16     33.36 o 
   4   0  20      130.29      121.21     16.46 o 
   6   0  20       81.58       86.89     20.99 o 
  -7   1  20        5.51       24.54     24.50 o 
  -5   1  20      531.15      783.33     50.07 o 
  -3   1  20      411.15      411.72     21.14 o 
  -1   1  20      150.66      145.42     10.85 o 
   1   1  20      270.23      258.82     14.30 o 
   3   1  20      131.41      155.24     13.16 o 
   5   1  20       38.38       34.84     11.00 o 
  -8   2  20      152.65      125.29     33.13 o 
  -6   2  20      426.75      411.30     41.83 o 
  -4   2  20      412.92      427.71     82.28 o 
  -2   2  20       58.86      220.17     18.88 o 
   0   2  20        0.29       -3.03      7.60 o 
   2   2  20      313.21      423.15     22.20 o 
   4   2  20      133.42      125.13     11.89 o 
   6   2  20       27.58       55.76     13.84 o 
  -7   3  20      167.56      221.61     42.82 o 
  -5   3  20      155.73      176.03     29.55 o 
  -3   3  20      217.86      225.04     17.92 o 
  -1   3  20       64.92       56.00      9.20 o 
   1   3  20      127.41      110.29      9.89 o 
   3   3  20      137.41      141.77     14.18 o 
   5   3  20       29.12       85.52     12.04 o 
  -6   4  20       53.00       34.69     22.61 o 
  -4   4  20       46.58       64.93     21.26 o 
  -2   4  20      394.72      365.78     20.00 o 
   0   4  20      212.63      224.53     13.57 o 
   2   4  20      422.47      417.78     18.64 o 
   4   4  20       14.86       10.41      9.06 o 
   6   4  20       35.18       29.97     15.00 o 
  -7   5  20      234.06      222.19     36.23 o 
  -5   5  20      175.51      263.61     33.47 o 
  -3   5  20      204.39      211.16     18.30 o 
  -1   5  20      883.81      780.13     18.75 o 
   1   5  20        8.70        4.13      9.67 o 
   3   5  20       77.38       84.90     12.81 o 
   5   5  20       72.68      129.63     12.89 o 
  -6   6  20      316.56      334.64     38.47 o 
  -4   6  20       27.93       22.50     17.61 o 
  -2   6  20      286.85      235.00     17.40 o 
   0   6  20      149.33      149.41     12.32 o 
   2   6  20        5.10        7.51     10.34 o 
   4   6  20      459.03      477.14     18.35 o 
   6   6  20      114.24      118.25     16.48 o 
  -7   7  20       33.51       29.40     32.75 o 
  -5   7  20      173.04      270.29     77.03 o 
  -3   7  20       43.68       38.40     13.96 o 
  -1   7  20      300.68      297.63     14.29 o 
   1   7  20      207.58      194.58     13.81 o 
   3   7  20      337.64      382.22     19.90 o 
   5   7  20     1219.57     1258.56     30.01 o 
  -6   8  20      125.66      111.37     28.14 o 
  -4   8  20      365.37      329.50     34.29 o 
  -2   8  20      251.09      303.73     19.96 o 
   0   8  20      911.90      946.58     24.58 o 
   2   8  20        3.94        6.81      9.46 o 
   4   8  20      433.01      438.60     18.33 o 
   6   8  20       46.69       82.43     15.58 o 
  -7   9  20       34.28       86.83     29.79 o 
  -5   9  20       68.24       32.80     20.52 o 
  -3   9  20      807.41      667.29     27.25 o 
  -1   9  20      460.65      429.69     17.55 o 
   1   9  20      207.43      224.34     14.14 o 
   3   9  20      360.17      362.85     18.25 o 
   5   9  20      134.50      176.80     18.39 o 
  -6  10  20      257.95      215.37     42.89 o 
  -4  10  20      579.16      575.62     42.65 o 
  -2  10  20      315.27      353.82     21.26 o 
   0  10  20       30.45       31.16     11.67 o 
   2  10  20      347.62      379.69     16.94 o 
   4  10  20      142.76      160.22     15.42 o 
   6  10  20      127.16      147.18     19.33 o 
  -7  11  20       49.14       19.13     21.71 o 
  -5  11  20      348.54      367.27     39.07 o 
  -3  11  20      115.15      136.94     16.91 o 
  -1  11  20      361.09      346.22     20.86 o 
   1  11  20      489.19      486.60     18.79 o 
   3  11  20      523.79      545.36     21.35 o 
   5  11  20      492.15      462.27     23.17 o 
  -6  12  20      478.75      487.45     38.47 o 
  -4  12  20       76.12       79.37     23.94 o 
  -2  12  20       52.65       74.63     13.70 o 
   0  12  20      245.69      283.44     17.36 o 
   2  12  20       41.78       39.81     10.53 o 
   4  12  20      244.33      275.85     16.87 o 
   6  12  20      198.66      176.83     26.02 o 
  -7  13  20       19.11       52.38     23.05 o 
  -5  13  20      317.36      381.41     36.36 o 
  -3  13  20      281.38      269.22     21.89 o 
  -1  13  20      111.38       93.27     16.59 o 
   1  13  20      254.60      227.55     14.93 o 
   3  13  20       72.72      106.83     13.56 o 
   5  13  20      435.40      444.35     22.47 o 
  -6  14  20      431.45      459.40     38.12 o 
  -4  14  20      143.96      145.49     21.68 o 
  -2  14  20      235.81      226.70     22.47 o 
   0  14  20       13.55       11.21     12.08 o 
   2  14  20      289.14      326.85     15.76 o 
   4  14  20      625.62      721.16     24.81 o 
  -7  15  20      223.48      260.69     33.89 o 
  -5  15  20       62.34      112.59     23.28 o 
  -3  15  20       42.02       47.78     12.55 o 
  -1  15  20      567.24      504.18     25.68 o 
   1  15  20      924.98      880.75     27.02 o 
   3  15  20      301.59      301.76     24.23 o 
   5  15  20        9.72       27.00     11.90 o 
  -6  16  20      286.97      215.68     44.30 o 
  -4  16  20       80.51       66.75     17.91 o 
  -2  16  20      353.90      410.84     24.73 o 
   0  16  20      316.07      382.45     22.83 o 
   2  16  20      279.57      327.36     17.26 o 
   4  16  20      114.17      180.65     17.50 o 
  -7  17  20       27.58       40.70     45.22 o 
  -5  17  20        8.65       23.48     26.10 o 
  -3  17  20       37.04       41.91     14.81 o 
  -1  17  20      369.12      412.53     25.80 o 
   1  17  20      130.84      143.46     15.83 o 
   3  17  20       34.50       51.54     16.42 o 
   5  17  20       33.69       35.67     12.46 o 
  -6  18  20       42.61       54.31     23.69 o 
  -4  18  20      210.27      202.19     22.43 o 
  -2  18  20       81.38       76.18     17.58 o 
   0  18  20       95.19       81.63     15.54 o 
   2  18  20      593.45      593.32     23.29 o 
   4  18  20       54.17       74.67     18.14 o 
  -5  19  20      572.58      557.58     39.74 o 
  -3  19  20       58.92       50.72     18.17 o 
  -1  19  20      628.00      598.89     29.63 o 
   1  19  20       96.79       89.23     15.86 o 
   3  19  20        2.34       29.68     16.59 o 
   5  19  20       84.60      110.38     16.86 o 
  -6  20  20        5.94       -2.67     20.59 o 
  -4  20  20        8.03       -1.66     15.09 o 
  -2  20  20      852.03      870.10     36.88 o 
   0  20  20       28.28       27.04     14.56 o 
   2  20  20      231.13      272.28     22.26 o 
   4  20  20        8.91       48.99     15.34 o 
  -5  21  20      650.85      650.62     42.67 o 
  -3  21  20       37.21       33.10     18.76 o 
  -1  21  20      207.27      185.99     21.20 o 
   1  21  20      134.11      160.05     17.80 o 
   3  21  20      435.18      436.47     21.76 o 
  -6  22  20      421.73      388.13     44.38 o 
  -4  22  20       48.89       49.62     15.95 o 
  -2  22  20       23.94       23.48     18.38 o 
   0  22  20      149.57      165.41     17.80 o 
   2  22  20      160.08      197.05     22.68 o 
   4  22  20      153.35      142.46     28.64 o 
  -5  23  20      317.87      302.49     78.45 o 
  -3  23  20      179.77      116.36     22.34 o 
  -1  23  20       75.64       48.38     19.28 o 
   1  23  20       40.41       26.70     15.32 o 
   3  23  20       31.93       35.76     16.06 o 
  -4  24  20      373.84      386.43     34.03 o 
  -2  24  20       47.55        2.74     18.63 o 
   0  24  20       85.25      105.33     20.40 o 
   2  24  20       46.38       63.63     19.74 o 
   4  24  20      194.29      179.94     21.34 o 
  -5  25  20       17.89       24.04     21.98 o 
  -3  25  20       33.55        9.41     21.10 o 
  -1  25  20      895.43      785.74     40.05 o 
   1  25  20      741.67      616.34     30.39 o 
   3  25  20        9.51       27.45     18.11 o 
  -4  26  20      309.55      312.26     33.02 o 
  -2  26  20       85.68       78.48     32.01 o 
   0  26  20      441.81      549.47     29.62 o 
   2  26  20       70.32       67.28     20.76 o 
  -3  27  20      951.22      958.47     45.13 o 
  -1  27  20       56.79       64.02     21.64 o 
   1  27  20      257.84      311.03     24.86 o 
   3  27  20      137.45      155.70     21.07 o 
  -4  28  20      330.78      320.87     33.68 o 
  -2  28  20      103.50      105.12     23.05 o 
   0  28  20       63.40       38.13     20.55 o 
   2  28  20       33.40       86.26     21.99 o 
  -3  29  20       63.30       59.59     22.75 o 
  -1  29  20      315.15      263.45     27.31 o 
   1  29  20      545.18      485.54     31.18 o 
  -2  30  20      159.14      124.43     23.65 o 
   0  30  20       74.40       74.08     21.59 o 
   2  30  20      208.85      231.97     37.59 o 
  -3  31  20       26.39       23.68     21.67 o 
  -1  31  20       59.65       81.96     22.80 o 
   1  31  20      241.89      234.95     38.58 o 
  -2  32  20      122.10       88.09     24.41 o 
   0  32  20      112.14      154.35     24.89 o 
  -7   1  21      408.35      375.98     44.07 o 
  -5   1  21      467.80      501.61     44.56 o 
  -3   1  21      330.34      335.84     22.21 o 
  -1   1  21       74.60       76.69      9.83 o 
   1   1  21       25.94       29.49     11.05 o 
   3   1  21      214.49      224.87     18.40 o 
   5   1  21      166.17      165.49     14.35 o 
  -6   2  21      277.51      243.07     35.00 o 
  -4   2  21       50.28       57.54     21.49 o 
  -2   2  21      868.93      866.86     29.20 o 
   0   2  21      176.94      168.02     15.22 o 
   2   2  21       67.14       82.06     12.21 o 
   4   2  21      101.55      109.50     13.61 o 
   6   2  21      127.16      140.29     18.32 o 
  -7   3  21      307.45      295.59     40.08 o 
  -5   3  21     1125.45     1081.07     60.23 o 
  -3   3  21      193.35      256.55     19.63 o 
  -1   3  21      263.05      246.77     14.74 o 
   1   3  21      169.67      194.85     14.06 o 
   3   3  21       83.26       89.23     15.06 o 
   5   3  21       18.27       34.47     11.21 o 
  -6   4  21      189.01      162.84     30.23 o 
  -4   4  21      177.16      201.76     30.48 o 
  -2   4  21      127.86      158.66     16.06 o 
   0   4  21      259.82      308.67     15.30 o 
   2   4  21      216.96      281.68     18.86 o 
   4   4  21      222.03      204.55     18.17 o 
   6   4  21       31.59       51.22     14.04 o 
  -7   5  21       16.75       45.59     27.23 o 
  -5   5  21      356.11      398.45     39.89 o 
  -3   5  21      500.09      468.79     24.34 o 
  -1   5  21      280.74      284.44     16.32 o 
   1   5  21      553.67      497.22     19.36 o 
   3   5  21      139.99      125.21     15.90 o 
   5   5  21       31.19       81.46     12.70 o 
  -6   6  21       85.64       87.67     27.83 o 
  -4   6  21     1061.21     1012.98     55.60 o 
  -2   6  21       26.15       10.45     11.81 o 
   0   6  21      149.29      156.61     13.03 o 
   2   6  21      155.22      138.78     13.04 o 
   4   6  21      542.37      512.74     22.10 o 
  -7   7  21       80.57       86.47     30.76 o 
  -5   7  21       44.50      131.20     36.40 o 
  -3   7  21      347.48      307.72     21.15 o 
  -1   7  21      179.09      177.16     14.06 o 
   1   7  21      578.94      553.92     19.78 o 
   3   7  21       17.07       38.90     13.46 o 
   5   7  21      104.34      125.20     14.28 o 
  -6   8  21       15.13        5.00     21.03 o 
  -4   8  21      120.83      158.34     27.02 o 
  -2   8  21       54.08       64.31     14.78 o 
   0   8  21      158.59      184.71     13.47 o 
   2   8  21       74.73       54.34     14.22 o 
   4   8  21     1016.15     1129.82     35.23 o 
  -7   9  21       21.58       -2.44     23.94 o 
  -5   9  21       69.55      103.19     27.22 o 
  -3   9  21      198.97      214.24     19.43 o 
  -1   9  21      846.81      803.30     25.32 o 
   1   9  21      265.50      232.91     15.11 o 
   3   9  21      396.21      479.97     28.33 o 
   5   9  21     1013.25     1028.17     27.44 o 
  -6  10  21       27.97       -3.85     22.00 o 
  -4  10  21      245.92      255.49     65.57 o 
  -2  10  21      458.17      559.32     30.29 o 
   0  10  21      875.25      988.24     26.02 o 
   2  10  21       30.40       47.03     12.35 o 
   4  10  21      475.38      544.60     23.64 o 
  -7  11  21       20.61       31.27     22.70 o 
  -5  11  21      230.33      262.20     34.95 o 
  -3  11  21        9.55       -5.47     12.88 o 
  -1  11  21      501.99      515.79     21.70 o 
   1  11  21      846.36      817.90     24.03 o 
   3  11  21       85.47      105.40     14.99 o 
   5  11  21       31.58      203.31     20.69 o 
  -6  12  21       36.99        4.35     18.89 o 
  -4  12  21        7.77       15.13     24.22 o 
  -2  12  21       43.02       44.40     17.91 o 
   0  12  21      226.86      278.16     23.63 o 
   2  12  21      221.23      211.78     18.70 o 
   4  12  21       81.42       83.51     17.06 o 
  -7  13  21       38.93       13.41     21.67 o 
  -5  13  21       52.42       57.91     22.11 o 
  -3  13  21      117.91      133.68     18.32 o 
  -1  13  21       26.90       29.14     15.91 o 
   1  13  21      161.79      206.82     15.06 o 
   3  13  21      913.45      977.02     30.18 o 
   5  13  21       22.73       26.28     16.44 o 
  -6  14  21       51.29       60.33     23.09 o 
  -4  14  21      214.59      189.74     21.83 o 
  -2  14  21       59.96       61.22     16.61 o 
   0  14  21       65.61       72.16     14.25 o 
   2  14  21      551.59      579.53     22.71 o 
   4  14  21      617.91      677.47     25.82 o 
  -5  15  21       53.76       32.42     19.89 o 
  -3  15  21      172.33      165.30     17.16 o 
  -1  15  21      259.67      250.47     21.85 o 
   1  15  21      629.74      653.81     25.02 o 
   3  15  21      171.43      231.85     18.90 o 
   5  15  21       29.99       36.14     16.22 o 
  -6  16  21      316.15      317.55     37.11 o 
  -4  16  21       24.03       11.87     15.24 o 
  -2  16  21      601.85      613.48     28.71 o 
   0  16  21       84.76      140.04     16.61 o 
   2  16  21       89.37      115.39     16.91 o 
   4  16  21       94.97      157.65     20.97 o 
  -5  17  21      144.81      121.76     25.32 o 
  -3  17  21      120.98      112.85     25.12 o 
  -1  17  21      318.01      367.46     25.10 o 
   1  17  21      161.26      199.64     17.69 o 
   3  17  21      102.18       76.36     15.58 o 
  -6  18  21      333.77      319.03     44.84 o 
  -4  18  21       14.94        3.32     15.58 o 
  -2  18  21      234.34      312.41     23.99 o 
   0  18  21      178.01      193.05     20.07 o 
   2  18  21       43.65       54.24     18.67 o 
   4  18  21      356.32      358.40     34.04 o 
  -5  19  21       17.82       55.28     22.49 o 
  -3  19  21      760.25      817.12     36.18 o 
  -1  19  21      216.22      235.45     26.18 o 
   1  19  21       78.86       96.96     17.01 o 
   3  19  21      116.41      128.08     17.74 o 
  -6  20  21      289.85      287.01     34.95 o 
  -4  20  21      184.16      170.49     22.46 o 
  -2  20  21      183.64      221.77     24.49 o 
   0  20  21       63.26       55.61     16.10 o 
   2  20  21      207.68      242.04     24.30 o 
   4  20  21      125.22      145.78     22.19 o 
  -5  21  21       62.23      105.71     31.55 o 
  -3  21  21       98.46      111.60     21.10 o 
  -1  21  21      170.88      184.61     25.52 o 
   1  21  21      179.80      170.16     18.54 o 
   3  21  21      112.72      103.96     20.70 o 
  -4  22  21       85.08       74.17     28.18 o 
  -2  22  21      382.87      365.45     29.00 o 
   0  22  21       24.84       38.90     15.69 o 
   2  22  21       47.65       14.54     20.77 o 
   4  22  21       42.36       66.70     24.09 o 
  -5  23  21      609.71      624.09     43.66 o 
  -3  23  21       66.70       70.03     27.69 o 
  -1  23  21       25.79       -2.97     19.16 o 
   1  23  21       18.77       -0.81     16.98 o 
   3  23  21       13.67       15.05     25.50 o 
  -4  24  21       68.69       54.83     64.48 o 
  -2  24  21       36.36       16.95     19.63 o 
   0  24  21        1.52      -15.04     15.04 o 
   2  24  21        8.72       13.70     21.48 o 
  -3  25  21       55.19       47.82     20.92 o 
  -1  25  21      117.90      167.84     24.72 o 
   1  25  21       33.97       27.80     18.87 o 
   3  25  21       30.04       28.83     19.65 o 
  -4  26  21       19.54      -10.50     21.63 o 
  -2  26  21      103.56       55.86     24.81 o 
   0  26  21      101.52      127.01     23.62 o 
   2  26  21       79.30       84.38     24.43 o 
  -3  27  21      602.19      592.41     47.73 o 
  -1  27  21      224.53      191.80     26.04 o 
   1  27  21       19.06       17.35     18.65 o 
  -2  28  21      108.39      138.68     25.67 o 
   0  28  21       66.00       79.88     30.78 o 
   2  28  21       61.74       96.30     27.12 o 
  -3  29  21       78.89       80.33     27.39 o 
  -1  29  21      316.43      357.64     30.55 o 
   1  29  21       20.67       25.77     20.23 o 
  -2  30  21       95.16       78.90     24.46 o 
   0  30  21       18.11       17.28     21.45 o 
  -1  31  21      117.37      115.25     49.31 o 
  -6   0  22       99.50      113.79     40.70 o 
  -4   0  22       17.36       41.14     30.20 o 
  -2   0  22      748.68      717.62     39.09 o 
   0   0  22       39.52        5.09     15.53 o 
   2   0  22       27.46       18.09     18.49 o 
   4   0  22      232.46      250.95     29.82 o 
  -7   1  22       20.45        7.90     24.03 o 
  -5   1  22       24.63       19.22     22.82 o 
  -3   1  22       68.49      107.47     16.88 o 
  -1   1  22      128.27      128.86     13.44 o 
   1   1  22       34.71       19.64     11.26 o 
   3   1  22       37.29       42.98     14.18 o 
   5   1  22       74.60       99.18     18.05 o 
  -6   2  22       19.60       20.25     24.06 o 
  -4   2  22        3.24        2.81     18.66 o 
  -2   2  22      205.21      194.42     17.83 o 
   0   2  22       68.01       50.38     11.60 o 
   2   2  22       14.99       44.42     13.24 o 
   4   2  22       24.17       37.71     15.14 o 
  -7   3  22      189.65      240.95     64.48 o 
  -5   3  22      289.08      422.83     41.80 o 
  -3   3  22      281.00      221.89     19.88 o 
  -1   3  22      202.36      210.59     15.33 o 
   1   3  22      389.57      407.81     18.22 o 
   3   3  22      106.31       83.30     17.18 o 
   5   3  22       46.12       58.05     14.70 o 
  -6   4  22      431.74      414.56     44.19 o 
  -4   4  22       39.51       64.60     23.44 o 
  -2   4  22      314.14      326.77     20.79 o 
   0   4  22       20.99       16.00     11.22 o 
   2   4  22      139.98      146.40     15.13 o 
   4   4  22      192.76      204.17     20.78 o 
  -7   5  22      142.50      120.76     33.06 o 
  -5   5  22       51.24       90.24     29.40 o 
  -3   5  22       10.40       18.64     14.27 o 
  -1   5  22      152.59      161.76     14.52 o 
   1   5  22      150.98      155.86     14.21 o 
   3   5  22        1.77       29.11     13.42 o 
   5   5  22       56.56      145.46     18.87 o 
  -6   6  22        6.85       13.95     23.26 o 
  -4   6  22      730.09      706.81     47.24 o 
  -2   6  22        8.36       -1.94     12.59 o 
   0   6  22      370.86      456.37     19.09 o 
   2   6  22      159.67      179.00     20.30 o 
   4   6  22       92.80      119.87     19.00 o 
  -7   7  22       69.93      105.67     32.53 o 
  -5   7  22      242.58      285.80     37.57 o 
  -3   7  22      415.03      443.17     25.13 o 
  -1   7  22       22.84       41.20     13.76 o 
   1   7  22      209.23      238.90     18.59 o 
   3   7  22      188.92      223.64     18.04 o 
   5   7  22      377.14      408.89     37.27 o 
  -6   8  22        3.48       16.64     25.09 o 
  -4   8  22      214.28      198.84     31.07 o 
  -2   8  22       23.57       10.75     16.29 o 
   0   8  22     1637.15     1864.87     39.20 o 
   2   8  22       29.09       36.94     14.68 o 
   4   8  22      667.08      699.89     45.89 o 
  -5   9  22       99.58      148.66     31.29 o 
  -3   9  22      643.94      649.16     28.65 o 
  -1   9  22      375.98      398.67     21.84 o 
   1   9  22      620.75      597.80     21.45 o 
   3   9  22      182.04      197.36     28.80 o 
   5   9  22       63.02      113.30     17.09 o 
  -6  10  22       40.99       25.80     26.07 o 
  -4  10  22       94.83       72.01     31.36 o 
  -2  10  22      228.49      269.79     27.77 o 
   0  10  22       90.51      150.37     15.69 o 
   2  10  22       70.95       68.44     15.77 o 
   4  10  22      304.19      336.32     19.91 o 
  -5  11  22      125.23      145.42     30.30 o 
  -3  11  22      240.62      253.70     21.45 o 
  -1  11  22      674.77      694.75     24.98 o 
   1  11  22      784.77      718.80     23.35 o 
   3  11  22      449.61      553.50     39.75 o 
   5  11  22      325.56      380.24     33.62 o 
  -6  12  22       20.89        7.77     21.44 o 
  -4  12  22      362.70      354.08     37.21 o 
  -2  12  22       54.11       68.54     19.86 o 
   0  12  22      719.27      797.26     26.65 o 
   2  12  22       20.82       13.99     18.36 o 
   4  12  22      213.63      236.99     18.30 o 
  -5  13  22      112.83      154.80     26.58 o 
  -3  13  22       46.10       31.29     15.92 o 
  -1  13  22     1094.44     1092.81     32.94 o 
   1  13  22      311.10      330.42     19.77 o 
   3  13  22       18.05       14.36     15.73 o 
  -6  14  22      428.70      433.81     38.75 o 
  -4  14  22      487.14      490.07     45.17 o 
  -2  14  22      333.97      410.95     29.52 o 
   0  14  22       69.65       95.32     15.56 o 
   2  14  22      195.54      198.19     19.32 o 
   4  14  22      102.56      136.10     18.61 o 
  -5  15  22      140.29      169.84     27.67 o 
  -3  15  22      273.64      286.88     26.92 o 
  -1  15  22      260.79      277.03     23.53 o 
   1  15  22      657.28      628.05     25.58 o 
   3  15  22      103.12      135.42     18.96 o 
  -6  16  22      301.30      267.51     33.69 o 
  -4  16  22      122.81      101.71     20.45 o 
  -2  16  22      104.33      117.27     19.98 o 
   0  16  22      147.49      191.64     18.37 o 
   2  16  22      125.84       99.35     20.32 o 
   4  16  22      688.19      731.19     36.92 o 
  -5  17  22      236.47      227.98     42.94 o 
  -3  17  22      170.57      191.73     27.76 o 
  -1  17  22      156.17      131.61     21.25 o 
   1  17  22      104.56       97.97     16.11 o 
   3  17  22       83.74       80.74     18.48 o 
  -4  18  22      317.06      286.81     26.29 o 
  -2  18  22       11.45      -16.60     16.60 o 
   0  18  22      149.31      168.95     18.60 o 
   2  18  22       70.60       90.43     20.05 o 
   4  18  22      234.33      269.97     25.48 o 
  -5  19  22      420.81      434.98     37.53 o 
  -3  19  22      236.93      241.87     29.62 o 
  -1  19  22      383.13      384.09     26.87 o 
   1  19  22        5.27       -0.80     16.74 o 
   3  19  22       20.28       13.70     21.52 o 
  -4  20  22      162.49      144.84     32.55 o 
  -2  20  22       64.31       62.09     20.83 o 
   0  20  22       16.47        4.26     15.48 o 
   2  20  22       56.19       71.47     26.95 o 
  -5  21  22      241.13      280.80     32.52 o 
  -3  21  22      129.62      135.67     22.93 o 
  -1  21  22       59.29       14.26     18.67 o 
   1  21  22       93.98       66.77     19.29 o 
   3  21  22       99.44       59.60     23.37 o 
  -4  22  22        7.62       14.83     27.65 o 
  -2  22  22       41.91        6.44     20.07 o 
   0  22  22       37.23       23.52     16.05 o 
   2  22  22       26.91       55.89     22.24 o 
  -3  23  22       60.20       30.75     20.43 o 
  -1  23  22       31.78       27.21     20.40 o 
   1  23  22       33.25       18.96     18.97 o 
   3  23  22       16.70       15.51     24.03 o 
  -4  24  22      120.24       89.85     32.42 o 
  -2  24  22        2.14        8.86     24.93 o 
   0  24  22      101.42      124.45     21.80 o 
   2  24  22        6.23        9.89     21.80 o 
  -3  25  22       56.29       35.00     28.91 o 
  -1  25  22        7.51       -9.99     20.60 o 
   1  25  22       33.07       45.51     19.61 o 
  -2  26  22       65.99       35.89     27.33 o 
   0  26  22       86.74      111.54     32.91 o 
   2  26  22       66.14       59.37     54.27 o 
  -3  27  22      168.30      148.73     26.40 o 
  -1  27  22       94.86       68.49     22.90 o 
   1  27  22      215.60      241.38     34.84 o 
  -2  28  22      194.95      193.57     27.18 o 
   0  28  22      192.11      200.10     26.56 o 
  -1  29  22       98.18       81.00     35.33 o 
  -5   1  23       58.59       37.72     24.84 o 
  -3   1  23       17.25       29.77     15.62 o 
  -1   1  23       19.82        2.84     13.26 o 
   1   1  23      359.44      356.16     22.20 o 
   3   1  23        5.77       21.47     14.31 o 
   5   1  23       20.15       44.92     21.98 o 
  -6   2  23      277.45      273.16     39.13 o 
  -4   2  23      196.95      216.51     32.56 o 
  -2   2  23       81.67       73.48     15.85 o 
   0   2  23       71.03       49.38     12.49 o 
   2   2  23       48.53       51.92     17.01 o 
   4   2  23      101.11       87.79     20.52 o 
  -5   3  23      343.37      267.22     36.10 o 
  -3   3  23      250.04      287.32     22.54 o 
  -1   3  23      284.98      286.08     18.81 o 
   1   3  23      162.91      159.25     14.77 o 
   3   3  23       77.19       95.37     16.20 o 
   5   3  23        1.07       24.37     18.43 o 
  -6   4  23      137.24       87.37     36.32 o 
  -4   4  23      292.49      302.52     35.61 o 
  -2   4  23      126.23      134.95     17.16 o 
   0   4  23        2.78        7.87     11.12 o 
   2   4  23       25.27       17.52     14.27 o 
   4   4  23       58.06       65.64     19.72 o 
  -5   5  23      242.52      287.05     37.70 o 
  -3   5  23       55.78       51.47     15.66 o 
  -1   5  23       47.06       48.19     14.73 o 
   1   5  23       94.59       96.41     16.88 o 
   3   5  23      162.54      142.95     17.73 o 
   5   5  23       28.25       72.50     25.43 o 
  -6   6  23       94.96       75.83     29.91 o 
  -4   6  23      259.80      305.50     36.41 o 
  -2   6  23      153.91      163.51     20.82 o 
   0   6  23      181.52      249.08     15.80 o 
   2   6  23       72.45       52.74     15.45 o 
   4   6  23      223.11      242.09     21.99 o 
  -5   7  23      581.19      702.24     50.17 o 
  -3   7  23      183.15      156.02     19.71 o 
  -1   7  23        3.36      -11.40     15.11 o 
   1   7  23      400.66      466.81     20.08 o 
   3   7  23       34.59       47.77     16.27 o 
  -6   8  23      105.50      128.35     32.25 o 
  -4   8  23       49.68      114.01     27.36 o 
  -2   8  23       15.47        6.75     18.10 o 
   0   8  23      179.37      213.39     19.89 o 
   2   8  23      109.41      120.96     17.05 o 
   4   8  23      328.74      379.93     22.94 o 
  -5   9  23      485.64      456.66     69.37 o 
  -3   9  23      222.89      285.95     23.24 o 
  -1   9  23      269.11      243.31     23.05 o 
   1   9  23      600.81      638.75     22.44 o 
   3   9  23      386.08      430.86     25.31 o 
  -6  10  23       79.71       81.58     29.06 o 
  -4  10  23      212.76      281.77     30.23 o 
  -2  10  23       65.11       81.84     20.35 o 
   0  10  23      136.68      175.25     17.00 o 
   2  10  23       52.46       53.59     16.48 o 
   4  10  23      206.15      225.73     22.09 o 
  -5  11  23      138.24      203.94     35.72 o 
  -3  11  23      141.16      152.99     23.68 o 
  -1  11  23      471.82      507.72     24.98 o 
   1  11  23       10.69       16.54     12.45 o 
   3  11  23      306.46      273.99     36.70 o 
  -6  12  23       37.42       34.66     22.63 o 
  -4  12  23       16.06       23.79     20.28 o 
  -2  12  23      191.45      192.00     27.65 o 
   0  12  23      127.83      153.22     16.86 o 
   2  12  23      133.93      123.16     18.19 o 
   4  12  23      730.55      718.57     42.75 o 
  -5  13  23       97.77      155.68     26.31 o 
  -3  13  23      349.07      461.21     31.39 o 
  -1  13  23      864.92      842.26     29.31 o 
   1  13  23        7.36       31.92     14.45 o 
   3  13  23      173.83      192.76     21.19 o 
  -6  14  23       86.27       52.08     44.64 o 
  -4  14  23      293.36      340.05     28.12 o 
  -2  14  23      141.77      171.56     28.64 o 
   0  14  23       87.28      135.74     16.90 o 
   2  14  23      345.17      451.01     25.21 o 
   4  14  23      154.56      150.14     22.05 o 
  -5  15  23       73.42       48.81     21.65 o 
  -3  15  23      268.25      310.38     31.76 o 
  -1  15  23      116.71      106.47     20.82 o 
   1  15  23       38.34       51.43     15.42 o 
   3  15  23        0.54       13.80     16.77 o 
  -4  16  23      296.57      343.33     32.81 o 
  -2  16  23       37.52       25.47     21.94 o 
   0  16  23      152.19      176.68     26.74 o 
   2  16  23       15.70       25.13     19.28 o 
  -5  17  23        5.25        4.94     20.60 o 
  -3  17  23       88.01       33.81     23.76 o 
  -1  17  23       21.53        1.98     17.69 o 
   1  17  23       80.49       71.14     15.99 o 
   3  17  23       34.14       38.53     18.11 o 
  -4  18  23       21.63       34.45     35.01 o 
  -2  18  23      131.30      132.14     21.69 o 
   0  18  23       78.25       53.44     17.15 o 
   2  18  23        1.91       22.67     23.17 o 
  -5  19  23      115.97       92.13     25.01 o 
  -3  19  23      164.30      142.10     28.51 o 
  -1  19  23      121.55       84.53     20.73 o 
   1  19  23       88.82      126.58     20.55 o 
   3  19  23      191.47      185.24     26.94 o 
  -4  20  23       12.12       35.58     28.76 o 
  -2  20  23      105.97       74.83     21.86 o 
   0  20  23       27.98       26.66     16.41 o 
   2  20  23        2.92      -11.12     20.65 o 
  -3  21  23       74.68       52.56     24.77 o 
  -1  21  23        3.87      -12.52     17.95 o 
   1  21  23        1.83      -16.13     17.15 o 
  -4  22  23      119.57      147.67     33.78 o 
  -2  22  23       27.81       36.88     21.65 o 
   0  22  23      101.08       87.80     23.12 o 
   2  22  23       17.93        3.96     21.40 o 
  -3  23  23       49.33       35.56     38.62 o 
  -1  23  23      106.14      114.59     24.45 o 
   1  23  23       23.56       -0.51     18.72 o 
  -2  24  23       22.82       15.53     21.42 o 
   0  24  23       82.08       73.94     21.03 o 
  -3  25  23        0.98       -9.89     21.38 o 
  -1  25  23       53.02       33.76     22.54 o 
   1  25  23       47.60       26.19     20.15 o 
  -2  26  23      111.50      101.60     36.83 o 
   0  26  23      109.64       99.13     29.86 o 
  -6   0  24      108.43       59.67     39.53 o 
  -4   0  24      269.75      348.22     56.16 o 
  -2   0  24       66.87       58.63     22.77 o 
   0   0  24      658.57      733.61     33.08 o 
   2   0  24      278.83      265.35     65.14 o 
   4   0  24        8.24       25.28     50.86 o 
  -5   1  24       27.77       45.19     25.65 o 
  -3   1  24       89.83       46.91     16.79 o 
  -1   1  24      190.08      227.40     19.25 o 
   1   1  24       87.60       82.35     13.97 o 
   3   1  24       29.00       51.90     15.44 o 
  -6   2  24       57.99       12.41     26.38 o 
  -4   2  24       76.18       64.45     24.81 o 
  -2   2  24       38.59       55.22     17.52 o 
   0   2  24       39.92       38.30     12.67 o 
   2   2  24      271.83      294.02     21.37 o 
   4   2  24       16.12       35.27     20.79 o 
  -5   3  24      122.01      114.15     29.91 o 
  -3   3  24       10.28        6.68     16.99 o 
  -1   3  24      401.49      389.00     26.70 o 
   1   3  24        5.90        5.51     12.24 o 
   3   3  24       52.23       71.57     20.03 o 
  -6   4  24       52.96       31.56     26.22 o 
  -4   4  24        3.96       11.91     21.54 o 
  -2   4  24       65.91       59.04     34.07 o 
   0   4  24      146.21      183.42     15.56 o 
   2   4  24       39.79       40.83     15.26 o 
   4   4  24       48.40       81.92     18.14 o 
  -5   5  24      294.65      302.13     48.36 o 
  -3   5  24       47.63       65.22     17.66 o 
  -1   5  24       30.53       17.12     17.97 o 
   1   5  24       33.66       33.96     13.75 o 
   3   5  24      169.90      186.42     20.27 o 
  -6   6  24       18.25       49.27     28.93 o 
  -4   6  24      199.58      256.05     29.53 o 
  -2   6  24       14.63       19.73     17.70 o 
   0   6  24      261.48      337.24     18.12 o 
   2   6  24       53.18       62.76     16.31 o 
   4   6  24      623.17      743.82     31.60 o 
  -5   7  24       44.70       32.89     24.18 o 
  -3   7  24       56.43       69.09     17.68 o 
  -1   7  24      262.50      239.84     23.54 o 
   1   7  24       38.22       36.89     13.08 o 
   3   7  24      100.70       99.17     18.04 o 
  -6   8  24       69.13       79.83     31.73 o 
  -4   8  24      701.94      700.98     40.74 o 
  -2   8  24      101.24       75.02     21.18 o 
   0   8  24      291.31      355.29     20.54 o 
   2   8  24       73.43       86.66     17.64 o 
   4   8  24      185.67      259.71     23.65 o 
  -5   9  24       50.05      278.24     38.59 o 
  -3   9  24      296.50      273.11     27.90 o 
  -1   9  24      333.78      372.32     27.07 o 
   1   9  24       34.98       40.03     13.70 o 
   3   9  24      233.11      264.20     22.35 o 
  -4  10  24      464.26      491.72     37.03 o 
  -2  10  24      110.36      119.01     25.37 o 
   0  10  24      238.45      285.65     23.81 o 
   2  10  24      456.70      445.34     33.84 o 
   4  10  24      338.53      381.30     30.29 o 
  -5  11  24      765.98      779.59     55.94 o 
  -3  11  24      576.65      587.60     59.80 o 
  -1  11  24       12.21       34.15     17.99 o 
   1  11  24      794.91      879.69     29.05 o 
   3  11  24       51.76       90.77     18.64 o 
  -4  12  24      361.01      414.62     35.51 o 
  -2  12  24       80.86      101.18     23.51 o 
   0  12  24     1742.09     2041.12     47.42 o 
   2  12  24      119.20      122.62     18.79 o 
  -5  13  24       21.46       18.86     21.58 o 
  -3  13  24       71.18      112.19     23.51 o 
  -1  13  24       19.31       10.39     19.39 o 
   1  13  24      300.97      358.03     21.69 o 
   3  13  24      220.28      222.52     22.08 o 
  -4  14  24      422.98      490.16     46.82 o 
  -2  14  24      401.76      458.21     32.59 o 
   0  14  24      286.79      402.36     22.52 o 
   2  14  24      123.66      168.66     23.61 o 
  -5  15  24       52.13       12.60     21.66 o 
  -3  15  24      170.58      175.19     33.28 o 
  -1  15  24      593.89      585.66     35.37 o 
   1  15  24       44.68       44.47     15.95 o 
   3  15  24       19.48       31.82     17.65 o 
  -4  16  24      479.94      504.09     47.50 o 
  -2  16  24      171.26      176.57     27.67 o 
   0  16  24       25.44       32.41     16.44 o 
   2  16  24      155.17      135.58     22.79 o 
  -3  17  24       74.33      109.50     27.71 o 
  -1  17  24      201.13      212.70     24.65 o 
   1  17  24       95.87      108.17     22.03 o 
   3  17  24      334.52      333.74     87.16 o 
  -4  18  24      240.12      240.74     37.76 o 
  -2  18  24       60.05       79.90     27.86 o 
   0  18  24       53.47       35.32     18.70 o 
   2  18  24        6.70        7.09     19.49 o 
  -3  19  24        1.97        2.98     21.77 o 
  -1  19  24       88.08       75.92     23.13 o 
   1  19  24       97.80      116.32     20.95 o 
  -4  20  24       57.29       71.70     31.50 o 
  -2  20  24       35.74       27.55     25.17 o 
   0  20  24        0.02       -3.13     18.90 o 
   2  20  24       78.61       51.13     22.03 o 
  -3  21  24       86.39      109.85     29.61 o 
  -1  21  24       30.31       10.32     19.89 o 
   1  21  24       79.34       70.77     21.05 o 
  -2  22  24        4.17      -20.27     20.27 o 
   0  22  24       64.04       84.45     21.80 o 
  -1  23  24       17.34      -20.87     20.87 o 
  -2  24  24       22.30      -37.35     43.47 o 
   0  24  24       13.19       12.74     34.72 o 
  -5   1  25       36.60       37.26     25.22 o 
  -3   1  25       30.27       29.76     19.31 o 
  -1   1  25      171.11      157.15     27.91 o 
   1   1  25       83.19      126.58     14.98 o 
   3   1  25      165.51      184.78     22.58 o 
  -4   2  25       48.27       24.30     20.84 o 
  -2   2  25      215.26      240.39     24.41 o 
   0   2  25      208.05      293.98     19.56 o 
   2   2  25       13.76       39.03     18.07 o 
  -5   3  25       33.04       56.54     26.54 o 
  -3   3  25       41.73       45.32     18.18 o 
  -1   3  25       17.38        3.55     18.72 o 
   1   3  25        3.88        1.58     13.14 o 
   3   3  25       92.16      121.79     20.44 o 
  -4   4  25       13.75       11.70     20.64 o 
  -2   4  25       48.82       36.25     18.81 o 
   0   4  25      195.20      228.18     17.04 o 
   2   4  25      173.85      205.95     24.69 o 
  -5   5  25      276.46      243.48     37.43 o 
  -3   5  25       74.09       98.00     20.07 o 
  -1   5  25       10.69      -18.05     18.05 o 
   1   5  25       21.00       21.28     13.04 o 
   3   5  25      446.60      495.36     38.25 o 
  -4   6  25       19.71       -4.31     27.25 o 
  -2   6  25      131.66      157.91     24.79 o 
   0   6  25        7.41       -1.59     14.56 o 
   2   6  25       52.29       52.20     17.03 o 
  -5   7  25       52.46      117.32     30.86 o 
  -3   7  25      182.85      216.64     27.13 o 
  -1   7  25       65.70       40.19     24.62 o 
   1   7  25      154.22      201.87     22.23 o 
   3   7  25       93.41      135.13     19.93 o 
  -4   8  25      548.96      597.11     51.03 o 
  -2   8  25       82.60       65.96     22.08 o 
   0   8  25        8.91       -3.06     14.44 o 
   2   8  25       56.16       48.31     17.54 o 
  -5   9  25      168.79      200.68     37.08 o 
  -3   9  25       44.56       99.65     30.24 o 
  -1   9  25       30.63       25.28     18.99 o 
   1   9  25      142.02      155.14     18.12 o 
   3   9  25      127.15      103.05     22.11 o 
  -4  10  25      240.71      224.60     29.80 o 
  -2  10  25       24.05       79.34     22.87 o 
   0  10  25       27.53       53.93     15.94 o 
   2  10  25      119.18      101.28     18.93 o 
  -5  11  25      191.52      314.73     41.76 o 
  -3  11  25       91.41      162.43     25.84 o 
  -1  11  25      108.28      125.73     22.99 o 
   1  11  25      150.37      166.48     18.05 o 
   3  11  25       71.97       52.75     18.73 o 
  -4  12  25      142.77      131.34     33.16 o 
  -2  12  25      152.48      164.33     26.32 o 
   0  12  25      564.57      755.40     38.68 o 
   2  12  25      230.22      245.13     25.70 o 
  -3  13  25      245.17      294.37     33.47 o 
  -1  13  25       33.21       35.98     21.75 o 
   1  13  25      179.25      221.95     21.93 o 
  -4  14  25      551.80      551.80     49.92 o 
  -2  14  25      346.74      379.08     31.73 o 
   0  14  25       47.57       56.51     18.40 o 
   2  14  25       14.53       34.88     21.11 o 
  -3  15  25       25.04       45.92     25.27 o 
  -1  15  25       60.03       55.05     22.14 o 
   1  15  25      171.00      209.08     21.66 o 
  -4  16  25       53.62       94.61     30.72 o 
  -2  16  25      201.47      201.31     28.31 o 
   0  16  25       72.80       80.84     21.14 o 
   2  16  25      159.70      172.88     28.04 o 
  -3  17  25       47.39       45.85     26.00 o 
  -1  17  25       84.64       86.21     24.48 o 
   1  17  25       32.99       46.30     18.61 o 
  -2  18  25       22.82       77.50     25.40 o 
   0  18  25       79.52       85.26     21.41 o 
  -3  19  25       43.44       72.25     28.29 o 
  -1  19  25      114.16       96.11     25.92 o 
   1  19  25        5.88       27.41     27.52 o 
  -2  20  25        0.76       -1.54     28.93 o 
   0  20  25       41.77       57.27     21.27 o 
  -1  21  25       12.74      -20.30     20.30 o 
  -4   0  26       15.35        8.15     33.84 o 
  -2   0  26      164.94      157.93     40.86 o 
   0   0  26      471.66      602.16     32.60 o 
   2   0  26       35.15       43.17     25.06 o 
  -5   1  26       68.70       51.90     32.09 o 
  -3   1  26       49.57       58.91     20.65 o 
  -1   1  26      164.48      219.41     25.36 o 
   1   1  26      263.45      324.77     19.32 o 
   3   1  26      124.42      111.09     30.68 o 
  -4   2  26       16.18       10.56     19.98 o 
  -2   2  26      200.91      219.69     30.54 o 
   0   2  26       28.37       11.34     13.69 o 
   2   2  26       35.44       30.68     17.22 o 
  -3   3  26        1.50        7.24     20.74 o 
  -1   3  26      303.38      344.99     27.48 o 
   1   3  26      189.06      178.06     16.68 o 
   3   3  26      311.57      325.15     49.27 o 
  -4   4  26      270.10      246.60     26.99 o 
  -2   4  26       53.42       81.58     26.94 o 
   0   4  26       93.12       86.76     16.75 o 
   2   4  26       58.01       29.19     17.96 o 
  -3   5  26       73.83       78.82     36.66 o 
  -1   5  26       15.90       29.82     24.11 o 
   1   5  26      275.73      337.36     19.51 o 
  -4   6  26      777.81      931.51     41.79 o 
  -2   6  26       32.15       11.71     22.05 o 
   0   6  26      175.88      244.42     19.47 o 
   2   6  26      107.29       85.05     20.52 o 
  -3   7  26      169.29      257.15     29.01 o 
  -1   7  26       61.62       28.95     20.79 o 
   1   7  26      183.78      234.61     19.45 o 
  -4   8  26      739.78      822.40     40.25 o 
  -2   8  26       58.85       48.12     22.45 o 
   0   8  26       80.60      101.73     16.84 o 
   2   8  26       10.80        4.25     16.75 o 
  -3   9  26      291.56      323.21     31.22 o 
  -1   9  26       92.39      102.78     27.63 o 
   1   9  26       33.94       28.75     19.69 o 
  -4  10  26      140.00      143.56     30.10 o 
  -2  10  26      154.28      113.32     25.57 o 
   0  10  26       37.01       84.97     19.98 o 
   2  10  26       81.20      104.25     19.73 o 
  -3  11  26      316.99      439.03     34.63 o 
  -1  11  26       19.98       44.50     22.91 o 
   1  11  26       64.91       66.74     20.41 o 
  -4  12  26       61.69       14.47     36.16 o 
  -2  12  26       65.25      134.38     25.63 o 
   0  12  26      130.13      219.46     21.99 o 
   2  12  26       95.67       64.93     28.70 o 
  -3  13  26       31.52       82.65     24.44 o 
  -1  13  26      665.61      707.77     38.75 o 
   1  13  26      944.04     1019.03     35.49 o 
  -2  14  26       60.24       71.39     24.36 o 
   0  14  26      221.93      356.92     38.81 o 
  -3  15  26       56.35       28.15     26.20 o 
  -1  15  26       95.57       93.51     25.27 o 
   1  15  26       30.31       53.51     18.80 o 
  -2  16  26       66.13       87.63     25.74 o 
   0  16  26        5.04      -32.36     32.36 o 
  -1  17  26       11.64        2.40     21.81 o 
  -3   1  27      121.88      114.11     28.85 o 
  -1   1  27      146.52      144.56     30.24 o 
   1   1  27      176.53      209.44     17.47 o 
  -4   2  27        2.16      -14.10     23.52 o 
  -2   2  27       23.53       48.24     26.71 o 
   0   2  27       10.56       20.09     15.72 o 
   2   2  27      579.60      562.88     45.59 o 
  -3   3  27      368.15      384.67     36.80 o 
  -1   3  27      197.90      189.98     25.68 o 
   1   3  27       73.44       94.90     16.85 o 
  -4   4  27       46.74       23.81     39.61 o 
  -2   4  27       19.87       63.86     27.41 o 
   0   4  27      137.24      156.80     20.56 o 
  -3   5  27      119.84      164.67     27.32 o 
  -1   5  27      226.08      222.70     27.99 o 
   1   5  27       18.20       24.39     21.86 o 
  -2   6  27       74.04      142.42     33.53 o 
   0   6  27       18.02       11.98     20.42 o 
  -3   7  27      137.58      194.31     35.44 o 
  -1   7  27      192.60      243.96     26.37 o 
   1   7  27       87.20       87.24     19.09 o 
  -2   8  27       33.22        2.64     23.14 o 
   0   8  27       31.48       56.02     22.88 o 
  -3   9  27      100.34      118.86     30.32 o 
  -1   9  27       25.43       22.77     21.38 o 
   1   9  27      114.91      133.45     20.70 o 
  -2  10  27       11.69       39.69     23.63 o 
   0  10  27      101.44      128.13     20.79 o 
  -1  11  27      462.18      536.07     43.74 o 
  -2  12  27       90.68      132.14     27.18 o 
   0  12  27       81.66      128.99     20.45 o 
  -1  13  27      194.49      287.42     49.90 o 
  -2   0  28      713.50      844.89     64.98 o 
   0   0  28       94.22      135.98     29.10 o 
  -1   1  28       65.27      120.97     30.18 o 
  -2   2  28      162.96      254.12     36.47 o 
   0   2  28       16.01       17.11     20.57 o 
  -1   3  28       91.08      131.56     29.75 o 
  -2   4  28      255.60      347.19     47.42 o 
   0   4  28       41.86       69.05     23.41 o 
  -1   5  28       65.46       67.02     23.70 o 
  -1   7  28      178.28      156.82     43.91 o 
                                                 
